# Supplementary material for: Whole blood transcriptomic profiles can differentiate vulnerability to chronic low back pain
Source: PLoS One. 2019 May 16;14(5):e0216539. doi: 10.1371/journal.pone.0216539 (PMC6522025; doi:10.1371/journal.pone.0216539)
Supplement: S2 Table — The DEG set that differentiated chronic T5 patients from healthy normal controls was significantly enriched for known pain genes. (TXT) [file pone.0216539.s002.txt]

ID	Read.Count.All	Read.Count.Control	Read.Count.Case	FC	LFC	p.Value	FDR	Gene.Symbol	Gene.Name
ENSG00000000419	981.3807022	1263.620814	669.4311051	-1.887603973	-0.916556113	5.18E-08	0.00000142	DPM1	"dolichyl-phosphate mannosyltransferase subunit 1, catalytic [Source:HGNC Symbol;Acc:HGNC:3005]"
ENSG00000000971	214.617046	158.9840525	276.106144	1.736690818	0.796340934	0.000013	0.0002087	CFH	complement factor H [Source:HGNC Symbol;Acc:HGNC:4883]
ENSG00000001561	783.6578934	933.1097693	618.4742411	-1.50872859	-0.593333298	0.002185191	0.017290815	ENPP4	ectonucleotide pyrophosphatase/phosphodiesterase 4 (putative) [Source:HGNC Symbol;Acc:HGNC:3359]
ENSG00000001630	8.48521076	4.197215434	13.22457402	3.150797052	1.655716831	0.000145893	0.00174047	CYP51A1	cytochrome P450 family 51 subfamily A member 1 [Source:HGNC Symbol;Acc:HGNC:2649]
ENSG00000002330	95.6900651	42.25275377	154.7523566	3.662538953	1.872844103	9.83E-15	7.17E-13	BAD	BCL2 associated agonist of cell death [Source:HGNC Symbol;Acc:HGNC:936]
ENSG00000002587	76.98812716	53.26448039	103.2089999	1.937670266	0.954323088	0.000274263	0.003019606	HS3ST1	heparan sulfate-glucosamine 3-sulfotransferase 1 [Source:HGNC Symbol;Acc:HGNC:5194]
ENSG00000002726	109.4378162	66.66003438	156.7185225	2.351011726	1.233281735	0.00000049	0.000011	AOC1	"amine oxidase, copper containing 1 [Source:HGNC Symbol;Acc:HGNC:80]"
ENSG00000002746	1.815399236	0.612608957	3.144799018	5.133452558	2.359929452	0.002510781	0.019320351	HECW1	"HECT, C2 and WW domain containing E3 ubiquitin protein ligase 1 [Source:HGNC Symbol;Acc:HGNC:22195]"
ENSG00000002822	1330.951996	655.320637	2077.702445	3.170512766	1.664716186	4.25E-24	7.55E-22	MAD1L1	MAD1 mitotic arrest deficient like 1 [Source:HGNC Symbol;Acc:HGNC:6762]
ENSG00000003249	242.8713162	161.7198532	332.5650385	2.056426789	1.040139711	0.000000465	0.0000105	DBNDD1	dysbindin domain containing 1 [Source:HGNC Symbol;Acc:HGNC:28455]
ENSG00000003987	89.33635834	108.6673146	67.97056457	-1.598740798	-0.676936055	0.003994549	0.028363366	MTMR7	myotubularin related protein 7 [Source:HGNC Symbol;Acc:HGNC:7454]
ENSG00000004059	3859.854215	2893.726659	4927.679408	1.702883509	0.767979747	0.000000638	0.000014	ARF5	ADP ribosylation factor 5 [Source:HGNC Symbol;Acc:HGNC:658]
ENSG00000004399	3093.179564	2261.585355	4012.310006	1.774113896	0.827098632	4.08E-08	0.00000114	PLXND1	plexin D1 [Source:HGNC Symbol;Acc:HGNC:9107]
ENSG00000004776	1.094017683	0.203606923	2.078155891	10.20670544	3.351445358	0.001700174	0.014088065	HSPB6	heat shock protein family B (small) member 6 [Source:HGNC Symbol;Acc:HGNC:26511]
ENSG00000004777	316.361778	204.2020874	440.3277519	2.156333256	1.10858016	2.73E-08	0.000000797	ARHGAP33	Rho GTPase activating protein 33 [Source:HGNC Symbol;Acc:HGNC:23085]
ENSG00000004779	601.132154	471.4502773	744.4647546	1.579094955	0.659097927	0.000150414	0.001789823	NDUFAB1	NADH:ubiquinone oxidoreductase subunit AB1 [Source:HGNC Symbol;Acc:HGNC:7694]
ENSG00000004846	2.432321666	0.743784565	4.298599515	5.779361011	2.530909991	0.002295756	0.017981166	ABCB5	ATP binding cassette subfamily B member 5 [Source:HGNC Symbol;Acc:HGNC:46]
ENSG00000004939	10093.41825	7186.389206	13306.45036	1.851618382	0.888786791	0.0000504	0.000690277	SLC4A1	solute carrier family 4 member 1 (Diego blood group) [Source:HGNC Symbol;Acc:HGNC:11027]
ENSG00000004975	1113.863619	807.950033	1451.978636	1.797114396	0.845682247	0.000000487	0.000011	DVL2	dishevelled segment polarity protein 2 [Source:HGNC Symbol;Acc:HGNC:3086]
ENSG00000005007	9732.395391	7461.334294	12242.51555	1.640794403	0.714394476	0.00000334	0.0000617	UPF1	"UPF1, RNA helicase and ATPase [Source:HGNC Symbol;Acc:HGNC:9962]"
ENSG00000005020	7994.499581	10212.96749	5542.508732	-1.842661506	-0.881791075	1.81E-08	0.000000546	SKAP2	src kinase associated phosphoprotein 2 [Source:HGNC Symbol;Acc:HGNC:15687]
ENSG00000005108	15.12201725	20.7039984	8.952459148	-2.31266047	-1.209553475	0.001635827	0.013640254	THSD7A	thrombospondin type 1 domain containing 7A [Source:HGNC Symbol;Acc:HGNC:22207]
ENSG00000005206	2098.999284	1059.168037	3248.286451	3.066828243	1.616747371	7.17E-24	1.23E-21	SPPL2B	signal peptide peptidase like 2B [Source:HGNC Symbol;Acc:HGNC:30627]
ENSG00000005249	1747.053909	2289.569289	1147.431647	-1.995386212	-0.996668011	9.37E-10	3.57E-08	PRKAR2B	protein kinase cAMP-dependent type II regulatory subunit beta [Source:HGNC Symbol;Acc:HGNC:9392]
ENSG00000005379	1495.193242	1145.275072	1881.944904	1.643225239	0.716530246	0.00000192	0.0000377	TSPOAP1	TSPO associated protein 1 [Source:HGNC Symbol;Acc:HGNC:16831]
ENSG00000005448	474.4080715	354.1895402	607.281185	1.714565554	0.777843064	0.0000837	0.001071793	WDR54	WD repeat domain 54 [Source:HGNC Symbol;Acc:HGNC:25770]
ENSG00000005483	6479.680477	7704.642215	5125.775398	-1.503117405	-0.587957699	0.000191609	0.002219897	KMT2E	lysine methyltransferase 2E [Source:HGNC Symbol;Acc:HGNC:18541]
ENSG00000005486	2404.685803	1906.753533	2955.031996	1.549771349	0.632055378	0.0000676	0.000889208	RHBDD2	rhomboid domain containing 2 [Source:HGNC Symbol;Acc:HGNC:23082]
ENSG00000005513	101.3075965	55.23459458	152.230388	2.756069619	1.462612331	2.94E-09	0.000000103	SOX8	SRY-box 8 [Source:HGNC Symbol;Acc:HGNC:11203]
ENSG00000005812	3161.376189	3950.054379	2289.679243	-1.725156216	-0.786727006	0.00000183	0.0000362	FBXL3	F-box and leucine rich repeat protein 3 [Source:HGNC Symbol;Acc:HGNC:13599]
ENSG00000005882	579.5560706	367.2122317	814.2518926	2.217387719	1.148861053	0.000000627	0.0000137	PDK2	pyruvate dehydrogenase kinase 2 [Source:HGNC Symbol;Acc:HGNC:8810]
ENSG00000005884	198.5183034	127.2363492	277.3036212	2.179437109	1.123955573	0.000000167	0.00000416	ITGA3	integrin subunit alpha 3 [Source:HGNC Symbol;Acc:HGNC:6139]
ENSG00000005961	1553.668458	1149.029595	2000.900886	1.741383246	0.800233748	0.0000159	0.000250438	ITGA2B	integrin subunit alpha 2b [Source:HGNC Symbol;Acc:HGNC:6138]
ENSG00000006015	1482.075348	359.643501	2722.657916	7.570435467	2.920376289	4.72E-68	7.11E-65	C19orf60	chromosome 19 open reading frame 60 [Source:HGNC Symbol;Acc:HGNC:26098]
ENSG00000006025	1256.612387	920.1028273	1628.544007	1.769958703	0.823715699	0.00000226	0.0000435	OSBPL7	oxysterol binding protein like 7 [Source:HGNC Symbol;Acc:HGNC:16387]
ENSG00000006062	2391.033444	1822.972962	3018.889766	1.65602553	0.727724914	0.00000776	0.000131799	MAP3K14	mitogen-activated protein kinase kinase kinase 14 [Source:HGNC Symbol;Acc:HGNC:6853]
ENSG00000006118	13.69153887	7.428300442	20.61406556	2.775071595	1.472524992	0.000252895	0.002822282	TMEM132A	transmembrane protein 132A [Source:HGNC Symbol;Acc:HGNC:31092]
ENSG00000006282	776.6705786	565.6078051	1009.950486	1.785602103	0.836410631	0.00000589	0.000102812	SPATA20	spermatogenesis associated 20 [Source:HGNC Symbol;Acc:HGNC:26125]
ENSG00000006327	156.0116377	98.04054461	220.0849512	2.244836074	1.166610098	0.000000121	0.00000309	TNFRSF12A	TNF receptor superfamily member 12A [Source:HGNC Symbol;Acc:HGNC:18152]
ENSG00000006459	5464.736928	7168.495354	3581.635511	-2.001458643	-1.001051806	2.45E-10	1.02E-08	KDM7A	lysine demethylase 7A [Source:HGNC Symbol;Acc:HGNC:22224]
ENSG00000006534	2895.826873	2272.885425	3584.341105	1.577000347	0.657182978	0.0000337	0.000482952	ALDH3B1	aldehyde dehydrogenase 3 family member B1 [Source:HGNC Symbol;Acc:HGNC:410]
ENSG00000006555	706.4031567	571.4826024	855.5258746	1.49702873	0.582101909	0.000923416	0.008455986	TTC22	tetratricopeptide repeat domain 22 [Source:HGNC Symbol;Acc:HGNC:26067]
ENSG00000006638	139.700956	70.0384259	216.6963839	3.093964222	1.629456514	5.33E-13	3.14E-11	TBXA2R	thromboxane A2 receptor [Source:HGNC Symbol;Acc:HGNC:11608]
ENSG00000006652	4340.624695	5634.207306	2910.875492	-1.935571386	-0.952759516	1.58E-09	5.78E-08	IFRD1	interferon related developmental regulator 1 [Source:HGNC Symbol;Acc:HGNC:5456]
ENSG00000006704	14.57674136	7.513196629	22.38381711	2.979266778	1.574957315	0.0000204	0.000310262	GTF2IRD1	GTF2I repeat domain containing 1 [Source:HGNC Symbol;Acc:HGNC:4661]
ENSG00000006712	2457.844769	1969.357693	2997.751536	1.522197591	0.606155642	0.000162781	0.001920342	PAF1	"PAF1 homolog, Paf1/RNA polymerase II complex component [Source:HGNC Symbol;Acc:HGNC:25459]"
ENSG00000006744	1948.804874	1522.764398	2419.691717	1.589012535	0.668130506	0.0000476	0.000655949	ELAC2	elaC ribonuclease Z 2 [Source:HGNC Symbol;Acc:HGNC:14198]
ENSG00000006788	1.244738486	0	2.620502076	100	#DIV/0!	0.00000114	0.0000237	MYH13	myosin heavy chain 13 [Source:HGNC Symbol;Acc:HGNC:7571]
ENSG00000007047	1103.731166	858.970661	1374.255936	1.599886932	0.67796995	0.0000507	0.000693665	MARK4	microtubule affinity regulating kinase 4 [Source:HGNC Symbol;Acc:HGNC:13538]
ENSG00000007080	1108.87811	535.9840041	1742.076859	3.250240391	1.700546425	6.1E-24	1.06E-21	CCDC124	coiled-coil domain containing 124 [Source:HGNC Symbol;Acc:HGNC:25171]
ENSG00000007255	848.0265706	521.739117	1208.660072	2.316598531	1.212008045	9.94E-13	5.66E-11	TRAPPC6A	trafficking protein particle complex 6A [Source:HGNC Symbol;Acc:HGNC:23069]
ENSG00000007264	2239.09818	1168.5167	3422.372448	2.928817745	1.55031842	3.43E-23	5.36E-21	MATK	megakaryocyte-associated tyrosine kinase [Source:HGNC Symbol;Acc:HGNC:6906]
ENSG00000007312	3715.704569	2684.195535	4855.793502	1.809031212	0.8552173	0.000000248	0.00000595	CD79B	CD79b molecule [Source:HGNC Symbol;Acc:HGNC:1699]
ENSG00000007376	982.4611596	484.6125148	1532.714925	3.162763812	1.661185823	1.43E-23	2.37E-21	RPUSD1	RNA pseudouridylate synthase domain containing 1 [Source:HGNC Symbol;Acc:HGNC:14173]
ENSG00000007384	7.721475938	2.824212104	13.13424123	4.650585984	2.217412511	0.00000291	0.0000547	RHBDF1	rhomboid 5 homolog 1 [Source:HGNC Symbol;Acc:HGNC:20561]
ENSG00000007516	1266.015962	790.5705027	1791.508311	2.266095567	1.180208704	1.63E-13	1.03E-11	BAIAP3	BAI1 associated protein 3 [Source:HGNC Symbol;Acc:HGNC:948]
ENSG00000007520	935.3524929	521.2057053	1393.093679	2.672828914	1.418367495	8.33E-16	6.69E-14	TSR3	"TSR3, acp transferase ribosome maturation factor [Source:HGNC Symbol;Acc:HGNC:14175]"
ENSG00000007541	1034.777219	621.7155627	1491.319049	2.398715969	1.262262339	2.02E-12	1.12E-10	PIGQ	phosphatidylinositol glycan anchor biosynthesis class Q [Source:HGNC Symbol;Acc:HGNC:14135]
ENSG00000008086	756.2490129	984.7392604	503.7071604	-1.954983643	-0.967156538	3.62E-08	0.00000102	CDKL5	cyclin dependent kinase like 5 [Source:HGNC Symbol;Acc:HGNC:11411]
ENSG00000008128	55.12247365	30.87483774	81.92249229	2.653374019	1.407828052	0.000000126	0.0000032	CDK11A	cyclin dependent kinase 11A [Source:HGNC Symbol;Acc:HGNC:1730]
ENSG00000008283	1406.64386	1070.055656	1778.662401	1.66221485	0.73310687	0.00000525	0.0000925	CYB561	cytochrome b561 [Source:HGNC Symbol;Acc:HGNC:2571]
ENSG00000008294	6060.113838	7480.020894	4490.742882	-1.665653344	-0.736088177	0.00000449	0.0000807	SPAG9	sperm associated antigen 9 [Source:HGNC Symbol;Acc:HGNC:14524]
ENSG00000008300	276.225003	204.6349445	355.3508573	1.736511123	0.796191652	0.000068	0.000893485	CELSR3	cadherin EGF LAG seven-pass G-type receptor 3 [Source:HGNC Symbol;Acc:HGNC:3230]
ENSG00000008323	56.06274401	42.41884959	71.14283784	1.677151515	0.746013029	0.003004819	0.022464331	PLEKHG6	pleckstrin homology and RhoGEF domain containing G6 [Source:HGNC Symbol;Acc:HGNC:25562]
ENSG00000008382	190.6683633	118.303956	270.6500766	2.287751702	1.19393048	1.34E-08	0.000000416	MPND	MPN domain containing [Source:HGNC Symbol;Acc:HGNC:25934]
ENSG00000008441	709.633596	462.1423361	983.1765676	2.127432375	1.089113273	0.0000123	0.000198903	NFIX	nuclear factor I X [Source:HGNC Symbol;Acc:HGNC:7788]
ENSG00000008517	8382.863601	5714.824626	11331.74879	1.982869034	0.987589393	1.38E-09	5.11E-08	IL32	interleukin 32 [Source:HGNC Symbol;Acc:HGNC:16830]
ENSG00000008710	2710.611811	1247.954891	4327.232617	3.46745916	1.793878891	1.77E-30	4.65E-28	PKD1	"polycystin 1, transient receptor potential channel interacting [Source:HGNC Symbol;Acc:HGNC:9008]"
ENSG00000008735	16.68590001	9.984838736	24.09233614	2.412891863	1.270763261	0.000181301	0.002112678	MAPK8IP2	mitogen-activated protein kinase 8 interacting protein 2 [Source:HGNC Symbol;Acc:HGNC:6883]
ENSG00000008838	2178.172001	1647.1421	2765.099786	1.678725707	0.747366522	0.00000326	0.0000605	MED24	mediator complex subunit 24 [Source:HGNC Symbol;Acc:HGNC:22963]
ENSG00000008853	495.0743446	392.3560788	608.6050594	1.551154913	0.633342775	0.000476724	0.004828558	RHOBTB2	Rho related BTB domain containing 2 [Source:HGNC Symbol;Acc:HGNC:18756]
ENSG00000008952	4213.299585	5056.282155	3281.582007	-1.540806278	-0.623685486	0.0000696	0.000912013	SEC62	"SEC62 homolog, preprotein translocation factor [Source:HGNC Symbol;Acc:HGNC:11846]"
ENSG00000009413	1233.064088	1493.746439	944.9414885	-1.580781941	-0.66063837	0.000140277	0.001680343	REV3L	"REV3 like, DNA directed polymerase zeta catalytic subunit [Source:HGNC Symbol;Acc:HGNC:9968]"
ENSG00000009694	437.5503939	578.9458871	281.2711645	-2.058319371	-1.041466851	1.57E-08	0.00000048	TENM1	teneurin transmembrane protein 1 [Source:HGNC Symbol;Acc:HGNC:8117]
ENSG00000010256	3699.948411	2681.694578	4825.386859	1.799379728	0.847499674	5.62E-08	0.00000153	UQCRC1	ubiquinol-cytochrome c reductase core protein I [Source:HGNC Symbol;Acc:HGNC:12585]
ENSG00000010295	3422.946252	2711.8674	4208.875509	1.552021131	0.6341482	0.0000617	0.000819985	IFFO1	intermediate filament family orphan 1 [Source:HGNC Symbol;Acc:HGNC:24970]
ENSG00000010310	196.0707313	149.8678414	247.1370833	1.649033448	0.721620662	0.001087656	0.009700217	GIPR	gastric inhibitory polypeptide receptor [Source:HGNC Symbol;Acc:HGNC:4271]
ENSG00000010319	46.97026871	28.02656179	67.90805004	2.422988968	1.276787836	0.00000272	0.0000513	SEMA3G	semaphorin 3G [Source:HGNC Symbol;Acc:HGNC:30400]
ENSG00000010322	6733.983868	5124.372724	8513.027764	1.661281921	0.732296921	0.00000398	0.0000724	NISCH	nischarin [Source:HGNC Symbol;Acc:HGNC:18006]
ENSG00000010327	4860.584499	2965.045014	6955.654457	2.345884945	1.230132257	1.69E-16	1.45E-14	STAB1	stabilin 1 [Source:HGNC Symbol;Acc:HGNC:18628]
ENSG00000010404	17213.68323	20796.51582	13253.71038	-1.569108967	-0.649945544	0.000051	0.000696945	IDS	iduronate 2-sulfatase [Source:HGNC Symbol;Acc:HGNC:5389]
ENSG00000011009	2401.824416	1809.505616	3056.492563	1.689131294	0.756281471	0.00000353	0.000065	LYPLA2	lysophospholipase II [Source:HGNC Symbol;Acc:HGNC:6738]
ENSG00000011028	342.844592	172.4295533	531.1980557	3.080667121	1.623242802	9.41E-13	5.38E-11	MRC2	mannose receptor C type 2 [Source:HGNC Symbol;Acc:HGNC:16875]
ENSG00000011132	1174.94114	641.1722583	1764.89622	2.752608518	1.460799441	4.16E-19	4.72E-17	APBA3	amyloid beta precursor protein binding family A member 3 [Source:HGNC Symbol;Acc:HGNC:580]
ENSG00000011198	3544.171662	4273.868646	2737.664469	-1.561136762	-0.642596929	0.0000189	0.000290073	ABHD5	abhydrolase domain containing 5 [Source:HGNC Symbol;Acc:HGNC:21396]
ENSG00000011243	1942.566742	1514.150148	2416.079818	1.59566726	0.674159842	0.0000451	0.000625756	AKAP8L	A-kinase anchoring protein 8 like [Source:HGNC Symbol;Acc:HGNC:29857]
ENSG00000011258	1664.497963	1994.333608	1299.942776	-1.534170306	-0.617458644	0.000234807	0.002650195	MBTD1	mbt domain containing 1 [Source:HGNC Symbol;Acc:HGNC:19866]
ENSG00000011304	8147.452487	5385.08406	11200.59654	2.07992975	1.056534802	1.64E-12	9.15E-11	PTBP1	polypyrimidine tract binding protein 1 [Source:HGNC Symbol;Acc:HGNC:9583]
ENSG00000011451	1468.657859	880.7359994	2118.466231	2.405336256	1.266238591	4.32E-15	3.25E-13	WIZ	widely interspaced zinc finger motifs [Source:HGNC Symbol;Acc:HGNC:30917]
ENSG00000011478	244.2647172	174.8111183	321.0292212	1.8364348	0.876907676	0.0000112	0.000183072	QPCTL	glutaminyl-peptide cyclotransferase like [Source:HGNC Symbol;Acc:HGNC:25952]
ENSG00000011485	1240.757591	923.8066912	1591.071743	1.722299436	0.784335989	0.000000991	0.0000209	PPP5C	protein phosphatase 5 catalytic subunit [Source:HGNC Symbol;Acc:HGNC:9322]
ENSG00000011590	126.5698297	75.57480279	182.9327541	2.420552186	1.275336198	8.71E-09	0.00000028	ZBTB32	zinc finger and BTB domain containing 32 [Source:HGNC Symbol;Acc:HGNC:16763]
ENSG00000011600	23566.00523	18456.78457	29213.0386	1.582780494	0.662461191	0.0000582	0.000780908	TYROBP	TYRO protein tyrosine kinase binding protein [Source:HGNC Symbol;Acc:HGNC:12449]
ENSG00000012048	465.6394954	572.4807188	347.5518274	-1.647180863	-0.719998973	0.0000845	0.001080931	BRCA1	"BRCA1, DNA repair associated [Source:HGNC Symbol;Acc:HGNC:1100]"
ENSG00000012171	50.99053966	28.44174915	75.91288706	2.669065347	1.416334628	0.000000217	0.00000528	SEMA3B	semaphorin 3B [Source:HGNC Symbol;Acc:HGNC:10724]
ENSG00000012211	390.1027919	236.449525	559.9300869	2.368074483	1.243714459	1.6E-10	6.82E-09	PRICKLE3	prickle planar cell polarity protein 3 [Source:HGNC Symbol;Acc:HGNC:6645]
ENSG00000012660	13576.39539	16394.94455	10461.15684	-1.567220986	-0.648208622	0.0000875	0.001115326	ELOVL5	ELOVL fatty acid elongase 5 [Source:HGNC Symbol;Acc:HGNC:21308]
ENSG00000013306	62458.46493	32399.73008	95681.27713	2.95315044	1.562254852	1.45E-11	7.18E-10	SLC25A39	solute carrier family 25 member 39 [Source:HGNC Symbol;Acc:HGNC:24279]
ENSG00000013364	15912.79979	11500.30967	20789.76255	1.80775676	0.854200571	5.19E-08	0.00000143	MVP	major vault protein [Source:HGNC Symbol;Acc:HGNC:7531]
ENSG00000013441	10307.52298	12493.03526	7891.956777	-1.583008576	-0.662669072	0.0000441	0.000614003	CLK1	CDC like kinase 1 [Source:HGNC Symbol;Acc:HGNC:2068]
ENSG00000013563	491.4737943	378.9755977	615.8139063	1.624943426	0.70038949	0.0000694	0.000910418	DNASE1L1	deoxyribonuclease 1 like 1 [Source:HGNC Symbol;Acc:HGNC:2957]
ENSG00000013619	75.60986576	58.14571004	94.91235366	1.63231911	0.706923124	0.003823932	0.0273809	MAMLD1	mastermind like domain containing 1 [Source:HGNC Symbol;Acc:HGNC:2568]
ENSG00000013725	8352.25791	5825.540641	11144.94542	1.913117787	0.9359257	3.74E-09	0.000000129	CD6	CD6 molecule [Source:HGNC Symbol;Acc:HGNC:1691]
ENSG00000013810	7936.993325	6275.271022	9773.633764	1.557483929	0.639217276	0.0000506	0.000693535	TACC3	transforming acidic coiled-coil containing protein 3 [Source:HGNC Symbol;Acc:HGNC:11524]
ENSG00000014164	1011.152142	499.6170179	1576.533068	3.155483122	1.657860907	2.09E-23	3.34E-21	ZC3H3	zinc finger CCCH-type containing 3 [Source:HGNC Symbol;Acc:HGNC:28972]
ENSG00000014216	7767.940135	5608.777154	10154.38343	1.810445156	0.856344474	1.39E-08	0.000000429	CAPN1	calpain 1 [Source:HGNC Symbol;Acc:HGNC:1476]
ENSG00000014257	1042.849743	1254.84245	808.5420154	-1.551981747	-0.63411159	0.000330138	0.003541263	ACPP	"acid phosphatase, prostate [Source:HGNC Symbol;Acc:HGNC:125]"
ENSG00000015133	7427.952675	5961.402381	9048.876683	1.517910737	0.602086954	0.0000748	0.000971517	CCDC88C	coiled-coil domain containing 88C [Source:HGNC Symbol;Acc:HGNC:19967]
ENSG00000015153	750.8381524	909.541102	575.4296293	-1.580629594	-0.660499326	0.000131817	0.001595783	YAF2	YY1 associated factor 2 [Source:HGNC Symbol;Acc:HGNC:17363]
ENSG00000015413	1.310070334	0.328728442	2.394711372	7.284770858	2.864883593	0.003601313	0.026038422	DPEP1	dipeptidase 1 (renal) [Source:HGNC Symbol;Acc:HGNC:3002]
ENSG00000015532	1267.3416	866.0521903	1710.872001	1.975483718	0.982205956	2.28E-09	8.08E-08	XYLT2	xylosyltransferase 2 [Source:HGNC Symbol;Acc:HGNC:15517]
ENSG00000017483	2833.128829	2137.186038	3602.328756	1.68554758	0.753217353	0.002491809	0.019211016	SLC38A5	solute carrier family 38 member 5 [Source:HGNC Symbol;Acc:HGNC:18070]
ENSG00000018236	1.170474446	0.083422544	2.371952864	28.43299601	4.82949422	0.0000536	0.000727168	CNTN1	contactin 1 [Source:HGNC Symbol;Acc:HGNC:2171]
ENSG00000019144	36.34089523	23.80749122	50.19360492	2.108311391	1.076087964	0.000194843	0.002250257	PHLDB1	pleckstrin homology like domain family B member 1 [Source:HGNC Symbol;Acc:HGNC:23697]
ENSG00000019582	102661.2916	78516.72634	129347.39	1.647386436	0.720179015	0.000476236	0.004825715	CD74	CD74 molecule [Source:HGNC Symbol;Acc:HGNC:1697]
ENSG00000020129	951.0876464	602.3311701	1336.555331	2.218970887	1.14989074	2.1E-11	1.01E-09	NCDN	neurochondrin [Source:HGNC Symbol;Acc:HGNC:17597]
ENSG00000020181	145.7752926	77.53662087	221.1969823	2.852806581	1.512381936	2.82E-13	1.72E-11	ADGRA2	adhesion G protein-coupled receptor A2 [Source:HGNC Symbol;Acc:HGNC:17849]
ENSG00000020633	7517.899811	5982.883415	9214.49688	1.540143145	0.623064445	0.0000613	0.000814744	RUNX3	runt related transcription factor 3 [Source:HGNC Symbol;Acc:HGNC:10473]
ENSG00000021300	1032.872564	788.2774737	1303.214505	1.653243368	0.725299114	0.0000458	0.000635151	PLEKHB1	pleckstrin homology domain containing B1 [Source:HGNC Symbol;Acc:HGNC:19079]
ENSG00000021574	2040.68875	2489.289566	1544.866795	-1.611329583	-0.688251614	0.0000515	0.000703372	SPAST	spastin [Source:HGNC Symbol;Acc:HGNC:11233]
ENSG00000021762	1750.169072	1044.008098	2530.66278	2.423987691	1.277382373	2.12E-16	1.8E-14	OSBPL5	oxysterol binding protein like 5 [Source:HGNC Symbol;Acc:HGNC:16392]
ENSG00000023287	3310.046663	4150.14573	2381.516115	-1.742648603	-0.801281686	0.00000324	0.0000601	RB1CC1	RB1 inducible coiled-coil 1 [Source:HGNC Symbol;Acc:HGNC:15574]
ENSG00000023892	9741.777436	7208.604705	12541.59993	1.739809636	0.79892946	0.000000506	0.0000114	DEF6	"DEF6, guanine nucleotide exchange factor [Source:HGNC Symbol;Acc:HGNC:2760]"
ENSG00000024048	10625.99914	12774.06955	8251.816065	-1.548031299	-0.630434641	0.0000827	0.001061332	UBR2	ubiquitin protein ligase E3 component n-recognin 2 [Source:HGNC Symbol;Acc:HGNC:21289]
ENSG00000025039	1175.750063	1479.092135	840.4772459	-1.759824127	-0.815431256	0.000000804	0.0000172	RRAGD	Ras related GTP binding D [Source:HGNC Symbol;Acc:HGNC:19903]
ENSG00000025708	10762.72496	6965.172309	14960.01999	2.147832003	1.102881154	3.58E-13	2.15E-11	TYMP	thymidine phosphorylase [Source:HGNC Symbol;Acc:HGNC:3148]
ENSG00000025770	1458.427623	1032.563902	1929.119105	1.868280599	0.901711151	6.79E-08	0.00000183	NCAPH2	non-SMC condensin II complex subunit H2 [Source:HGNC Symbol;Acc:HGNC:25071]
ENSG00000026036	107.7394083	62.3145582	157.9458216	2.534653637	1.341788615	6.6E-09	0.000000217	RTEL1-TNFRSF6B	RTEL1-TNFRSF6B readthrough (NMD candidate) [Source:HGNC Symbol;Acc:HGNC:44095]
ENSG00000026103	2952.567634	3675.350603	2153.702248	-1.706526798	-0.77106307	0.00000616	0.000107134	FAS	Fas cell surface death receptor [Source:HGNC Symbol;Acc:HGNC:11920]
ENSG00000026297	12611.61414	10003.67152	15494.07704	1.548839044	0.631187226	0.00024508	0.002746225	RNASET2	ribonuclease T2 [Source:HGNC Symbol;Acc:HGNC:21686]
ENSG00000026559	117.8658036	77.63870325	162.3273357	2.090804314	1.064058041	0.0000464	0.000642099	KCNG1	potassium voltage-gated channel modifier subfamily G member 1 [Source:HGNC Symbol;Acc:HGNC:6248]
ENSG00000027847	951.8068526	612.7463759	1326.557906	2.164937987	1.114325701	7.84E-10	3.03E-08	B4GALT7	"beta-1,4-galactosyltransferase 7 [Source:HGNC Symbol;Acc:HGNC:930]"
ENSG00000027869	1142.699593	766.9258233	1558.028497	2.031524366	1.022562668	2.55E-09	9.01E-08	SH2D2A	SH2 domain containing 2A [Source:HGNC Symbol;Acc:HGNC:10821]
ENSG00000028137	39180.95591	30843.96131	48395.5289	1.569043886	0.649885705	0.0000848	0.001083756	TNFRSF1B	TNF receptor superfamily member 1B [Source:HGNC Symbol;Acc:HGNC:11917]
ENSG00000029534	1287.365546	804.6837156	1820.85599	2.262821969	1.178123083	0.000000133	0.00000337	ANK1	ankyrin 1 [Source:HGNC Symbol;Acc:HGNC:492]
ENSG00000030582	24008.402	16802.66841	31972.63385	1.902830733	0.928147232	1.44E-08	0.000000444	GRN	granulin [Source:HGNC Symbol;Acc:HGNC:4601]
ENSG00000031823	3075.300143	2442.674392	3774.518078	1.545239959	0.62783089	0.0000752	0.000976574	RANBP3	RAN binding protein 3 [Source:HGNC Symbol;Acc:HGNC:9850]
ENSG00000032219	2879.415764	3606.833809	2075.427399	-1.737875202	-0.797324484	0.00000187	0.0000369	ARID4A	AT-rich interaction domain 4A [Source:HGNC Symbol;Acc:HGNC:9885]
ENSG00000032389	644.987992	505.5785094	799.0721569	1.580510528	0.660390645	0.000248099	0.002776006	TSSC1	tumor suppressing subtransferable candidate 1 [Source:HGNC Symbol;Acc:HGNC:12383]
ENSG00000032444	5527.074835	3510.563164	7755.850892	2.209289658	1.143582582	4.89E-13	2.9E-11	PNPLA6	patatin like phospholipase domain containing 6 [Source:HGNC Symbol;Acc:HGNC:16268]
ENSG00000032742	380.3178236	454.5030914	298.3235803	-1.523523856	-0.607412091	0.000606599	0.005939174	IFT88	intraflagellar transport 88 [Source:HGNC Symbol;Acc:HGNC:20606]
ENSG00000033011	404.7313166	277.8547625	544.9632974	1.961324299	0.971828101	0.000000084	0.00000222	ALG1	"ALG1, chitobiosyldiphosphodolichol beta-mannosyltransferase [Source:HGNC Symbol;Acc:HGNC:18294]"
ENSG00000033800	4754.681429	5691.582068	3719.15967	-1.530340876	-0.613853042	0.000056	0.00075524	PIAS1	protein inhibitor of activated STAT 1 [Source:HGNC Symbol;Acc:HGNC:2752]
ENSG00000034053	61.71051621	22.51803914	105.0285172	4.664194628	2.221627991	2.7E-16	2.26E-14	APBA2	amyloid beta precursor protein binding family A member 2 [Source:HGNC Symbol;Acc:HGNC:579]
ENSG00000034152	10382.93399	8401.712088	12572.70556	1.496445656	0.581539888	0.000366067	0.003861026	MAP2K3	mitogen-activated protein kinase kinase 3 [Source:HGNC Symbol;Acc:HGNC:6843]
ENSG00000036054	1916.319559	2284.804581	1509.046641	-1.514071546	-0.598433381	0.000418896	0.004329238	TBC1D23	TBC1 domain family member 23 [Source:HGNC Symbol;Acc:HGNC:25622]
ENSG00000037280	313.1078363	212.3470705	424.4749986	1.998967999	0.999255377	0.0000017	0.0000339	FLT4	fms related tyrosine kinase 4 [Source:HGNC Symbol;Acc:HGNC:3767]
ENSG00000037749	863.5688978	1060.251657	646.1826907	-1.640792415	-0.714392726	0.00008	0.001030428	MFAP3	microfibrillar associated protein 3 [Source:HGNC Symbol;Acc:HGNC:7034]
ENSG00000037757	504.7826862	297.9819933	733.3518731	2.461061036	1.299280438	2.47E-14	1.75E-12	MRI1	methylthioribose-1-phosphate isomerase 1 [Source:HGNC Symbol;Acc:HGNC:28469]
ENSG00000038219	9025.684961	11354.87281	6451.319444	-1.760085344	-0.815645386	0.000000364	0.00000841	BOD1L1	biorientation of chromosomes in cell division 1 like 1 [Source:HGNC Symbol;Acc:HGNC:31792]
ENSG00000038358	2558.774055	1865.729852	3324.770281	1.78202127	0.833514557	0.000000162	0.00000404	EDC4	enhancer of mRNA decapping 4 [Source:HGNC Symbol;Acc:HGNC:17157]
ENSG00000038945	161.0824489	193.3175941	125.4541306	-1.540942439	-0.623812972	0.002519125	0.019374978	MSR1	macrophage scavenger receptor 1 [Source:HGNC Symbol;Acc:HGNC:7376]
ENSG00000039139	2.034734548	0.502501112	3.728255714	7.419397942	2.891302122	0.000466616	0.004741614	DNAH5	dynein axonemal heavy chain 5 [Source:HGNC Symbol;Acc:HGNC:2950]
ENSG00000039319	3127.798305	4094.608704	2059.21839	-1.988428582	-0.991628747	2.62E-09	9.24E-08	ZFYVE16	zinc finger FYVE-type containing 16 [Source:HGNC Symbol;Acc:HGNC:20756]
ENSG00000039523	129.8785863	87.94449116	176.2267967	2.003841222	1.002768199	0.0000118	0.000192018	FAM65A	family with sequence similarity 65 member A [Source:HGNC Symbol;Acc:HGNC:25836]
ENSG00000039650	2075.53994	1381.321897	2842.833566	2.058052922	1.041280081	4.63E-11	2.13E-09	PNKP	polynucleotide kinase 3'-phosphatase [Source:HGNC Symbol;Acc:HGNC:9154]
ENSG00000040487	480.4410067	346.2182522	628.7924722	1.816173665	0.860902162	0.00000224	0.0000432	PQLC2	PQ loop repeat containing 2 [Source:HGNC Symbol;Acc:HGNC:26001]
ENSG00000040608	105.7386054	36.57927633	182.1778639	4.980357247	2.316249232	9.87E-24	1.65E-21	RTN4R	reticulon 4 receptor [Source:HGNC Symbol;Acc:HGNC:18601]
ENSG00000041353	434.7572672	521.0552842	339.3752483	-1.535336731	-0.618555103	0.001890811	0.015389162	RAB27B	"RAB27B, member RAS oncogene family [Source:HGNC Symbol;Acc:HGNC:9767]"
ENSG00000041357	2367.502002	2914.615934	1762.797131	-1.65340406	-0.725439334	0.00000186	0.0000366	PSMA4	proteasome subunit alpha 4 [Source:HGNC Symbol;Acc:HGNC:9533]
ENSG00000041880	403.6506343	296.7090318	521.8492475	1.758791245	0.814584256	0.0000179	0.000277612	PARP3	poly(ADP-ribose) polymerase family member 3 [Source:HGNC Symbol;Acc:HGNC:273]
ENSG00000041988	524.0879239	398.4317048	662.9711135	1.663951703	0.734613559	0.0000301	0.000439863	THAP3	THAP domain containing 3 [Source:HGNC Symbol;Acc:HGNC:20855]
ENSG00000042062	105.8133804	71.07247542	144.2112228	2.029072745	1.020820588	0.000269625	0.002981641	FAM65C	family with sequence similarity 65 member C [Source:HGNC Symbol;Acc:HGNC:16168]
ENSG00000042493	4367.147113	2999.706512	5878.528829	1.959701326	0.970633793	3.23E-10	1.33E-08	CAPG	"capping actin protein, gelsolin like [Source:HGNC Symbol;Acc:HGNC:1474]"
ENSG00000042753	1989.850716	1455.158149	2580.826711	1.773571287	0.826657319	0.00000158	0.0000317	AP2S1	adaptor related protein complex 2 sigma 1 subunit [Source:HGNC Symbol;Acc:HGNC:565]
ENSG00000043093	1921.884626	2315.212266	1487.154077	-1.556807262	-0.638590345	0.0000473	0.000651991	DCUN1D1	defective in cullin neddylation 1 domain containing 1 [Source:HGNC Symbol;Acc:HGNC:18184]
ENSG00000044090	867.0397196	686.9763137	1066.057168	1.551810662	0.633952544	0.000294521	0.003209353	CUL7	cullin 7 [Source:HGNC Symbol;Acc:HGNC:21024]
ENSG00000046889	1.608924344	0.370550102	2.97765377	8.035765614	3.006435484	0.000368988	0.003885688	PREX2	"phosphatidylinositol-3,4,5-trisphosphate dependent Rac exchange factor 2 [Source:HGNC Symbol;Acc:HGNC:22950]"
ENSG00000047346	2207.057187	2712.567503	1648.335258	-1.645640648	-0.718649335	0.0000134	0.000214368	FAM214A	family with sequence similarity 214 member A [Source:HGNC Symbol;Acc:HGNC:25609]
ENSG00000047365	2422.081114	2965.22704	1821.761932	-1.627669888	-0.702808133	0.0000256	0.00037995	ARAP2	"ArfGAP with RhoGAP domain, ankyrin repeat and PH domain 2 [Source:HGNC Symbol;Acc:HGNC:16924]"
ENSG00000047634	507.8791056	636.6738281	365.5270439	-1.74179678	-0.800576311	0.0000265	0.000392485	SCML1	sex comb on midleg-like 1 (Drosophila) [Source:HGNC Symbol;Acc:HGNC:10580]
ENSG00000048140	1560.481587	1146.526417	2018.010986	1.760108582	0.815664433	0.0000025	0.0000476	TSPAN17	tetraspanin 17 [Source:HGNC Symbol;Acc:HGNC:13594]
ENSG00000048392	3727.881208	4943.37628	2384.439285	-2.073181864	-1.051846678	1.46E-10	6.28E-09	RRM2B	ribonucleotide reductase regulatory TP53 inducible subunit M2B [Source:HGNC Symbol;Acc:HGNC:17296]
ENSG00000048649	2253.099272	2691.599768	1768.44083	-1.522018561	-0.605985953	0.000325631	0.003499353	RSF1	remodeling and spacing factor 1 [Source:HGNC Symbol;Acc:HGNC:18118]
ENSG00000049089	595.2853691	394.9506592	816.7079433	2.067873352	1.048147829	1.14E-08	0.000000358	COL9A2	collagen type IX alpha 2 chain [Source:HGNC Symbol;Acc:HGNC:2218]
ENSG00000049247	109.7297892	156.4207618	58.12397733	-2.691157231	-1.428226682	0.0000002	0.00000491	UTS2	urotensin 2 [Source:HGNC Symbol;Acc:HGNC:12636]
ENSG00000049249	617.4933699	759.66516	460.3561282	-1.650168453	-0.722613306	0.00000518	0.0000915	TNFRSF9	TNF receptor superfamily member 9 [Source:HGNC Symbol;Acc:HGNC:11924]
ENSG00000049323	152.3329666	184.7451462	116.5089787	-1.585673038	-0.665095322	0.00200797	0.016151275	LTBP1	latent transforming growth factor beta binding protein 1 [Source:HGNC Symbol;Acc:HGNC:6714]
ENSG00000049656	707.4047452	539.5724509	892.9035967	1.654835408	0.726687732	0.0000303	0.000441714	CLPTM1L	CLPTM1 like [Source:HGNC Symbol;Acc:HGNC:24308]
ENSG00000049759	295.0360789	226.7118167	370.5523687	1.634464291	0.708817858	0.003423051	0.024974024	NEDD4L	"neural precursor cell expressed, developmentally down-regulated 4-like, E3 ubiquitin protein ligase [Source:HGNC Symbol;Acc:HGNC:7728]"
ENSG00000049768	354.439509	214.5061114	509.1027378	2.373371716	1.246938073	1.54E-10	6.61E-09	FOXP3	forkhead box P3 [Source:HGNC Symbol;Acc:HGNC:6106]
ENSG00000049769	308.5474009	171.320947	460.2187446	2.686295824	1.425618188	8.35E-14	5.54E-12	PPP1R3F	protein phosphatase 1 regulatory subunit 3F [Source:HGNC Symbol;Acc:HGNC:14944]
ENSG00000050555	39.34642326	28.6174066	51.20481009	1.789288974	0.839386404	0.000857146	0.007929998	LAMC3	laminin subunit gamma 3 [Source:HGNC Symbol;Acc:HGNC:6494]
ENSG00000050820	4.856014902	1.044986533	9.068204153	8.677819156	3.117332521	1.69E-08	0.000000515	BCAR1	"BCAR1, Cas family scaffolding protein [Source:HGNC Symbol;Acc:HGNC:971]"
ENSG00000051128	217.2215447	125.3334289	318.7820937	2.543472214	1.346799333	1.42E-11	7.04E-10	HOMER3	homer scaffolding protein 3 [Source:HGNC Symbol;Acc:HGNC:17514]
ENSG00000051382	2336.892201	2796.243925	1829.187663	-1.528680726	-0.612287123	0.00011465	0.001410629	PIK3CB	"phosphatidylinositol-4,5-bisphosphate 3-kinase catalytic subunit beta [Source:HGNC Symbol;Acc:HGNC:8976]"
ENSG00000051523	25076.83013	13567.18249	37798.01962	2.785988885	1.478189502	2.07E-19	2.42E-17	CYBA	cytochrome b-245 alpha chain [Source:HGNC Symbol;Acc:HGNC:2577]
ENSG00000051596	369.1288972	294.1192717	452.0342728	1.536908038	0.620030843	0.000344718	0.003666493	THOC3	THO complex 3 [Source:HGNC Symbol;Acc:HGNC:19072]
ENSG00000053254	4587.599986	5505.557156	3573.015745	-1.540871226	-0.623746299	0.0000951	0.001196808	FOXN3	forkhead box N3 [Source:HGNC Symbol;Acc:HGNC:1928]
ENSG00000053371	813.749048	529.8229225	1127.562134	2.12818677	1.089624767	3.18E-10	1.31E-08	AKR7A2	aldo-keto reductase family 7 member A2 [Source:HGNC Symbol;Acc:HGNC:389]
ENSG00000053501	507.0183274	376.1298498	651.6845395	1.732605216	0.792942965	0.0000217	0.000328829	USE1	unconventional SNARE in the ER 1 [Source:HGNC Symbol;Acc:HGNC:30882]
ENSG00000053770	2345.638068	2783.442572	1861.74888	-1.49506875	-0.580211829	0.000624157	0.006076681	AP5M1	adaptor related protein complex 5 mu 1 subunit [Source:HGNC Symbol;Acc:HGNC:20192]
ENSG00000053918	1098.573594	852.9104413	1370.096026	1.606377363	0.683810844	0.0000313	0.000452661	KCNQ1	potassium voltage-gated channel subfamily Q member 1 [Source:HGNC Symbol;Acc:HGNC:6294]
ENSG00000054148	489.3400897	315.7420625	681.2115933	2.157493962	1.109356522	3.8E-09	0.000000131	PHPT1	phosphohistidine phosphatase 1 [Source:HGNC Symbol;Acc:HGNC:30033]
ENSG00000054179	85.62239261	63.65796486	109.8988654	1.726396149	0.787763552	0.0000475	0.000654707	ENTPD2	ectonucleoside triphosphate diphosphohydrolase 2 [Source:HGNC Symbol;Acc:HGNC:3364]
ENSG00000054219	1492.031751	1783.580695	1169.793445	-1.524697119	-0.60852268	0.000497726	0.00500545	LY75	lymphocyte antigen 75 [Source:HGNC Symbol;Acc:HGNC:6729]
ENSG00000054267	4146.882055	5075.609758	3120.39354	-1.62659283	-0.701853159	0.0000423	0.000591796	ARID4B	AT-rich interaction domain 4B [Source:HGNC Symbol;Acc:HGNC:15550]
ENSG00000054356	34.32276612	23.2440469	46.56766632	2.003423351	1.002467315	0.002624875	0.020039779	PTPRN	"protein tyrosine phosphatase, receptor type N [Source:HGNC Symbol;Acc:HGNC:9676]"
ENSG00000054611	2302.730435	1704.315167	2964.136785	1.739195217	0.798419878	0.000000451	0.0000102	TBC1D22A	TBC1 domain family member 22A [Source:HGNC Symbol;Acc:HGNC:1309]
ENSG00000054793	316.2076274	395.2604486	228.8334566	-1.727284352	-0.788505603	0.0000547	0.000740715	ATP9A	ATPase phospholipid transporting 9A (putative) [Source:HGNC Symbol;Acc:HGNC:13540]
ENSG00000054967	2704.457928	1868.376821	3628.547572	1.942085522	0.957606733	1.34E-10	5.78E-09	RELT	RELT tumor necrosis factor receptor [Source:HGNC Symbol;Acc:HGNC:13764]
ENSG00000055118	199.1334795	99.97750776	308.726922	3.087963773	1.626655827	1.83E-13	1.14E-11	KCNH2	potassium voltage-gated channel subfamily H member 2 [Source:HGNC Symbol;Acc:HGNC:6251]
ENSG00000055208	7064.097002	8550.104931	5421.667186	-1.577025044	-0.657205571	0.0000296	0.000432691	TAB2	TGF-beta activated kinase 1/MAP3K7 binding protein 2 [Source:HGNC Symbol;Acc:HGNC:17075]
ENSG00000055332	4468.050366	5572.859232	3246.945829	-1.716338837	-0.779334397	0.000000285	0.00000673	EIF2AK2	eukaryotic translation initiation factor 2 alpha kinase 2 [Source:HGNC Symbol;Acc:HGNC:9437]
ENSG00000055609	6308.745183	8062.36742	4370.531132	-1.844711129	-0.883394916	2.34E-08	0.000000694	KMT2C	lysine methyltransferase 2C [Source:HGNC Symbol;Acc:HGNC:13726]
ENSG00000055917	10288.57736	12470.34486	7877.150114	-1.583103619	-0.662755688	0.0000555	0.000750513	PUM2	pumilio RNA binding family member 2 [Source:HGNC Symbol;Acc:HGNC:14958]
ENSG00000056558	5019.261389	3929.361675	6223.887388	1.583943628	0.663520991	0.0000307	0.000446646	TRAF1	TNF receptor associated factor 1 [Source:HGNC Symbol;Acc:HGNC:12031]
ENSG00000056586	3511.639225	4201.248746	2749.439227	-1.52803841	-0.611680809	0.00010427	0.001296587	RC3H2	ring finger and CCCH-type domains 2 [Source:HGNC Symbol;Acc:HGNC:21461]
ENSG00000057019	85.01147125	109.4747507	57.97310977	-1.888371199	-0.917142383	0.000194981	0.002251303	DCBLD2	"discoidin, CUB and LCCL domain containing 2 [Source:HGNC Symbol;Acc:HGNC:24627]"
ENSG00000057704	4226.82481	5228.584537	3119.61669	-1.676034288	-0.745051663	0.00000061	0.0000134	TMCC3	transmembrane and coiled-coil domain family 3 [Source:HGNC Symbol;Acc:HGNC:29199]
ENSG00000058063	5959.166261	7308.8997	4467.355618	-1.636068475	-0.710233132	0.000025	0.000372567	ATP11B	ATPase phospholipid transporting 11B (putative) [Source:HGNC Symbol;Acc:HGNC:13553]
ENSG00000058085	1.145746463	0.284863847	2.097248301	7.362283151	2.880153236	0.002298228	0.017990137	LAMC2	laminin subunit gamma 2 [Source:HGNC Symbol;Acc:HGNC:6493]
ENSG00000058091	902.0558645	1103.322284	679.6035056	-1.62347939	-0.699089069	0.0000444	0.000617345	CDK14	cyclin dependent kinase 14 [Source:HGNC Symbol;Acc:HGNC:8883]
ENSG00000058272	5735.376926	6954.507545	4387.916767	-1.584922392	-0.6644122	0.000119163	0.001458379	PPP1R12A	protein phosphatase 1 regulatory subunit 12A [Source:HGNC Symbol;Acc:HGNC:7618]
ENSG00000058453	1597.841431	644.1070944	2651.968856	4.117279378	2.041691346	2.13E-36	7.79E-34	CROCC	"ciliary rootlet coiled-coil, rootletin [Source:HGNC Symbol;Acc:HGNC:21299]"
ENSG00000059122	2838.847357	1557.817468	4254.722498	2.731207337	1.449538839	2.52E-20	3.15E-18	FLYWCH1	FLYWCH-type zinc finger 1 [Source:HGNC Symbol;Acc:HGNC:25404]
ENSG00000059145	1511.969278	995.2857126	2083.040588	2.092907153	1.065508312	6.7E-12	3.46E-10	UNKL	unkempt family like zinc finger [Source:HGNC Symbol;Acc:HGNC:14184]
ENSG00000059728	44678.32126	53580.62332	34838.93477	-1.537952401	-0.621010852	0.00049537	0.004984979	MXD1	MAX dimerization protein 1 [Source:HGNC Symbol;Acc:HGNC:6761]
ENSG00000059769	189.3896906	230.1319017	144.3588256	-1.594165792	-0.672801677	0.001147129	0.010165194	DNAJC25	DnaJ heat shock protein family (Hsp40) member C25 [Source:HGNC Symbol;Acc:HGNC:34187]
ENSG00000059915	138.6662994	73.86519603	210.2885716	2.846923624	1.50940379	5.41E-12	2.83E-10	PSD	pleckstrin and Sec7 domain containing [Source:HGNC Symbol;Acc:HGNC:9507]
ENSG00000060069	1127.644986	714.8718108	1583.867969	2.215597182	1.147695608	2.56E-12	1.39E-10	CTDP1	CTD phosphatase subunit 1 [Source:HGNC Symbol;Acc:HGNC:2498]
ENSG00000060138	18275.88601	13492.68459	23562.5823	1.746322768	0.804320233	0.000333028	0.003565712	YBX3	Y-box binding protein 3 [Source:HGNC Symbol;Acc:HGNC:2428]
ENSG00000060491	5970.628509	3178.178691	9057.020414	2.84975179	1.510836268	3.79E-23	5.89E-21	OGFR	opioid growth factor receptor [Source:HGNC Symbol;Acc:HGNC:15768]
ENSG00000060558	725.8610791	497.9908549	977.7176427	1.963324493	0.973298637	6.17E-09	0.000000204	GNA15	G protein subunit alpha 15 [Source:HGNC Symbol;Acc:HGNC:4383]
ENSG00000060566	5.999017189	2.67032655	9.678096316	3.624311909	1.85770712	0.000194262	0.002245777	CREB3L3	cAMP responsive element binding protein 3 like 3 [Source:HGNC Symbol;Acc:HGNC:18855]
ENSG00000060971	3521.480017	2672.243256	4460.110121	1.669050941	0.739027988	0.0000031	0.0000579	ACAA1	acetyl-CoA acyltransferase 1 [Source:HGNC Symbol;Acc:HGNC:82]
ENSG00000060982	301.9300779	367.6004975	229.3469826	-1.602813751	-0.680606792	0.0000691	0.000906637	BCAT1	branched chain amino acid transaminase 1 [Source:HGNC Symbol;Acc:HGNC:976]
ENSG00000061273	7822.724369	5966.293439	9874.569081	1.655059239	0.726882856	0.000000951	0.0000201	HDAC7	histone deacetylase 7 [Source:HGNC Symbol;Acc:HGNC:14067]
ENSG00000061918	228.5944321	277.1141812	174.9673411	-1.583805179	-0.663394884	0.000404613	0.004205831	GUCY1B3	guanylate cyclase 1 soluble subunit beta [Source:HGNC Symbol;Acc:HGNC:4687]
ENSG00000061938	8017.937735	5032.770188	11317.33345	2.248728439	1.169109449	5.57E-14	3.79E-12	TNK2	tyrosine kinase non receptor 2 [Source:HGNC Symbol;Acc:HGNC:19297]
ENSG00000062194	5330.918372	6403.705362	4145.206436	-1.544845947	-0.627462979	0.00011305	0.001393884	GPBP1	GC-rich promoter binding protein 1 [Source:HGNC Symbol;Acc:HGNC:29520]
ENSG00000062524	583.4401083	377.4820902	811.0779178	2.148652715	1.10343232	8.6E-09	0.000000277	LTK	leukocyte receptor tyrosine kinase [Source:HGNC Symbol;Acc:HGNC:6721]
ENSG00000062716	26045.48247	31725.34553	19767.73909	-1.604905111	-0.682488002	0.0000437	0.000608094	VMP1	vacuole membrane protein 1 [Source:HGNC Symbol;Acc:HGNC:29559]
ENSG00000062822	783.0343774	390.1188443	1217.30944	3.120355395	1.641710355	1.06E-21	1.5E-19	POLD1	"DNA polymerase delta 1, catalytic subunit [Source:HGNC Symbol;Acc:HGNC:9175]"
ENSG00000063169	978.4826792	539.7717609	1463.373694	2.711097171	1.438876823	1.49E-17	1.45E-15	GLTSCR1	glioma tumor suppressor candidate region gene 1 [Source:HGNC Symbol;Acc:HGNC:4332]
ENSG00000063176	483.9999035	251.6568557	740.8001142	2.943691369	1.55762642	2.61E-18	2.74E-16	SPHK2	sphingosine kinase 2 [Source:HGNC Symbol;Acc:HGNC:18859]
ENSG00000063177	25296.90194	18456.81745	32856.99532	1.78020915	0.832046748	0.000000894	0.000019	RPL18	ribosomal protein L18 [Source:HGNC Symbol;Acc:HGNC:10310]
ENSG00000063241	355.9356484	207.8589492	519.5993686	2.499769053	1.321794814	5.72E-12	2.98E-10	ISOC2	isochorismatase domain containing 2 [Source:HGNC Symbol;Acc:HGNC:26278]
ENSG00000063244	6357.099156	4555.036161	8348.852993	1.832884021	0.874115499	5.04E-09	0.000000169	U2AF2	U2 small nuclear RNA auxiliary factor 2 [Source:HGNC Symbol;Acc:HGNC:23156]
ENSG00000063245	3881.227496	1686.31862	6307.179411	3.74020623	1.903117821	4.82E-34	1.51E-31	EPN1	epsin 1 [Source:HGNC Symbol;Acc:HGNC:21604]
ENSG00000063660	42.48124475	18.59531291	68.88148519	3.704239102	1.889177225	2.34E-10	9.81E-09	GPC1	glypican 1 [Source:HGNC Symbol;Acc:HGNC:4449]
ENSG00000063854	3009.707388	2001.286612	4124.277719	2.060813126	1.043213688	0.000000026	0.000000764	HAGH	hydroxyacylglutathione hydrolase [Source:HGNC Symbol;Acc:HGNC:4805]
ENSG00000064201	3284.109069	2068.30819	4627.888989	2.237523891	1.161903087	1.7E-13	1.07E-11	TSPAN32	tetraspanin 32 [Source:HGNC Symbol;Acc:HGNC:13410]
ENSG00000064225	1067.913476	1389.972104	711.9539412	-1.952334305	-0.965200112	2.87E-09	0.000000101	ST3GAL6	"ST3 beta-galactoside alpha-2,3-sialyltransferase 6 [Source:HGNC Symbol;Acc:HGNC:18080]"
ENSG00000064490	1152.809664	853.4639987	1483.6654	1.7384042	0.797763566	0.00000866	0.000145049	RFXANK	regulatory factor X associated ankyrin containing protein [Source:HGNC Symbol;Acc:HGNC:9987]
ENSG00000064545	562.5187748	309.5450285	842.1213364	2.720513201	1.443878829	3.25E-15	2.48E-13	TMEM161A	transmembrane protein 161A [Source:HGNC Symbol;Acc:HGNC:26020]
ENSG00000064547	7824.379231	6293.803039	9516.068705	1.511974341	0.596433657	0.000304678	0.003305369	LPAR2	lysophosphatidic acid receptor 2 [Source:HGNC Symbol;Acc:HGNC:3168]
ENSG00000064601	4776.380119	3613.183037	6062.019	1.677750321	0.746528033	0.00000158	0.0000316	CTSA	cathepsin A [Source:HGNC Symbol;Acc:HGNC:9251]
ENSG00000064687	12877.63677	8309.292478	17926.85942	2.157447155	1.109325222	5.01E-12	2.64E-10	ABCA7	ATP binding cassette subfamily A member 7 [Source:HGNC Symbol;Acc:HGNC:37]
ENSG00000064763	1438.825901	1766.724881	1076.411239	-1.641310326	-0.714848038	0.0000324	0.000466642	FAR2	fatty acyl-CoA reductase 2 [Source:HGNC Symbol;Acc:HGNC:25531]
ENSG00000064932	113.6843641	8.567590894	229.8660608	26.82971954	4.745760068	1.46E-79	3.41E-76	SBNO2	strawberry notch homolog 2 [Source:HGNC Symbol;Acc:HGNC:29158]
ENSG00000064961	1390.358861	801.8342712	2040.833408	2.545206012	1.347782435	4.75E-17	4.43E-15	HMG20B	high mobility group 20B [Source:HGNC Symbol;Acc:HGNC:5002]
ENSG00000065000	5143.474965	3948.146927	6464.627007	1.637382581	0.711391453	0.00000471	0.0000843	AP3D1	adaptor related protein complex 3 delta 1 subunit [Source:HGNC Symbol;Acc:HGNC:568]
ENSG00000065054	96.960418	51.76553044	146.9126621	2.838040311	1.504895081	3.02E-10	1.25E-08	SLC9A3R2	SLC9A3 regulator 2 [Source:HGNC Symbol;Acc:HGNC:11076]
ENSG00000065057	214.3844089	133.8250477	303.4237028	2.267316231	1.180985623	1.21E-08	0.000000377	NTHL1	nth like DNA glycosylase 1 [Source:HGNC Symbol;Acc:HGNC:8028]
ENSG00000065243	5113.690404	6788.843931	3262.204927	-2.081059923	-1.057318506	8.18E-11	3.64E-09	PKN2	protein kinase N2 [Source:HGNC Symbol;Acc:HGNC:9406]
ENSG00000065268	752.1216924	275.9436865	1278.423699	4.632915197	2.211920275	1.12E-37	4.31E-35	WDR18	WD repeat domain 18 [Source:HGNC Symbol;Acc:HGNC:17956]
ENSG00000065413	954.0347396	1218.44194	661.7952027	-1.841116306	-0.880580768	0.000000249	0.00000597	ANKRD44	ankyrin repeat domain 44 [Source:HGNC Symbol;Acc:HGNC:25259]
ENSG00000065559	3297.395739	4116.65725	2391.896175	-1.72108526	-0.783318568	0.000000782	0.0000168	MAP2K4	mitogen-activated protein kinase kinase 4 [Source:HGNC Symbol;Acc:HGNC:6844]
ENSG00000065613	4214.938036	5106.877414	3229.110301	-1.581512223	-0.661304707	0.000163353	0.001925633	SLK	STE20 like kinase [Source:HGNC Symbol;Acc:HGNC:11088]
ENSG00000065615	5576.300937	6973.527594	4031.997789	-1.729546482	-0.790393787	0.000000415	0.00000949	CYB5R4	cytochrome b5 reductase 4 [Source:HGNC Symbol;Acc:HGNC:20147]
ENSG00000065665	772.1078452	918.7095936	610.0743338	-1.505897794	-0.590623857	0.000391788	0.004092565	SEC61A2	Sec61 translocon alpha 2 subunit [Source:HGNC Symbol;Acc:HGNC:17702]
ENSG00000065717	395.7299645	240.8473251	566.9160396	2.353839884	1.235016187	6.28E-11	2.84E-09	TLE2	transducin like enhancer of split 2 [Source:HGNC Symbol;Acc:HGNC:11838]
ENSG00000066056	40.85422809	24.39419278	59.04689871	2.420530954	1.275323544	0.0000877	0.001116378	TIE1	tyrosine kinase with immunoglobulin like and EGF like domains 1 [Source:HGNC Symbol;Acc:HGNC:11809]
ENSG00000066084	5015.582345	6113.898626	3801.653824	-1.608220767	-0.685465464	0.0000189	0.000290665	DIP2B	disco interacting protein 2 homolog B [Source:HGNC Symbol;Acc:HGNC:29284]
ENSG00000066230	31.07674997	14.38042071	49.53058758	3.444307268	1.784213852	6.6E-09	0.000000217	SLC9A3	solute carrier family 9 member A3 [Source:HGNC Symbol;Acc:HGNC:11073]
ENSG00000066336	27225.05911	19125.24581	36177.48433	1.891608855	0.919613801	0.000000014	0.000000432	SPI1	Spi-1 proto-oncogene [Source:HGNC Symbol;Acc:HGNC:11241]
ENSG00000066735	39.31165976	3.090460517	79.34561681	25.67436677	4.682256789	1.57E-46	1.09E-43	KIF26A	kinesin family member 26A [Source:HGNC Symbol;Acc:HGNC:20226]
ENSG00000066855	576.9371758	687.9556533	454.2325429	-1.514545059	-0.5988845	0.000922427	0.008451896	MTFR1	mitochondrial fission regulator 1 [Source:HGNC Symbol;Acc:HGNC:29510]
ENSG00000067048	2385.675447	2887.157126	1831.406224	-1.576470084	-0.656697794	0.00000481	0.000086	DDX3Y	"DEAD-box helicase 3, Y-linked [Source:HGNC Symbol;Acc:HGNC:2699]"
ENSG00000067057	1610.598748	1152.823294	2116.561091	1.835980503	0.876550738	0.000000228	0.00000553	PFKP	"phosphofructokinase, platelet [Source:HGNC Symbol;Acc:HGNC:8878]"
ENSG00000067064	2125.784702	2641.378895	1555.917436	-1.697634355	-0.763525758	0.0000172	0.000266968	IDI1	isopentenyl-diphosphate delta isomerase 1 [Source:HGNC Symbol;Acc:HGNC:5387]
ENSG00000067113	98.45694492	78.16466722	120.8852519	1.54654598	0.629049726	0.007471958	0.046780386	PLPP1	phospholipid phosphatase 1 [Source:HGNC Symbol;Acc:HGNC:9228]
ENSG00000067191	394.3597651	302.0599895	496.3753066	1.643300417	0.716596248	0.000217937	0.002477151	CACNB1	calcium voltage-gated channel auxiliary subunit beta 1 [Source:HGNC Symbol;Acc:HGNC:1401]
ENSG00000067208	641.4345531	788.4582759	478.934649	-1.646275286	-0.719205599	0.000124411	0.001515951	EVI5	ecotropic viral integration site 5 [Source:HGNC Symbol;Acc:HGNC:3501]
ENSG00000067221	320.2966543	231.0276346	418.9624129	1.813473153	0.858755387	0.0000178	0.000276203	STOML1	stomatin like 1 [Source:HGNC Symbol;Acc:HGNC:14560]
ENSG00000067225	21695.52513	17199.12033	26665.2357	1.550383693	0.632625302	0.0000812	0.001044989	PKM	"pyruvate kinase, muscle [Source:HGNC Symbol;Acc:HGNC:9021]"
ENSG00000067646	320.7387268	387.1837571	247.2994829	-1.565647257	-0.646759208	0.000247281	0.002768897	ZFY	"zinc finger protein, Y-linked [Source:HGNC Symbol;Acc:HGNC:12870]"
ENSG00000067829	2230.005427	1638.204854	2884.100797	1.76052512	0.816005812	0.000000567	0.0000126	IDH3G	isocitrate dehydrogenase 3 (NAD(+)) gamma [Source:HGNC Symbol;Acc:HGNC:5386]
ENSG00000067836	1697.077357	1009.981017	2456.499628	2.432223563	1.282275843	1.29E-13	8.3E-12	ROGDI	rogdi homolog [Source:HGNC Symbol;Acc:HGNC:29478]
ENSG00000067840	1604.546669	848.682396	2439.975603	2.87501616	1.523570065	1.16E-21	1.63E-19	PDZD4	PDZ domain containing 4 [Source:HGNC Symbol;Acc:HGNC:21167]
ENSG00000067842	2.191709279	0.507404616	4.05330917	7.988317494	2.997891674	0.00007	0.000916643	ATP2B3	ATPase plasma membrane Ca2+ transporting 3 [Source:HGNC Symbol;Acc:HGNC:816]
ENSG00000067900	6745.678788	8209.782326	5127.459088	-1.601140483	-0.679099895	0.0000833	0.001067057	ROCK1	Rho associated coiled-coil containing protein kinase 1 [Source:HGNC Symbol;Acc:HGNC:10251]
ENSG00000068001	329.420757	244.0644985	423.7618849	1.736270075	0.795991375	0.0000155	0.000244393	HYAL2	hyaluronoglucosaminidase 2 [Source:HGNC Symbol;Acc:HGNC:5321]
ENSG00000068120	2711.923263	2186.138958	3293.053285	1.506333014	0.59104075	0.000194201	0.002245622	COASY	Coenzyme A synthase [Source:HGNC Symbol;Acc:HGNC:29932]
ENSG00000068137	21.66739306	7.95878686	36.81901043	4.626208879	2.209830407	1.91E-10	8.07E-09	PLEKHH3	"pleckstrin homology, MyTH4 and FERM domain containing H3 [Source:HGNC Symbol;Acc:HGNC:26105]"
ENSG00000068366	5536.600584	6848.271965	4086.858533	-1.675681189	-0.744747691	0.0000136	0.000217357	ACSL4	acyl-CoA synthetase long-chain family member 4 [Source:HGNC Symbol;Acc:HGNC:3571]
ENSG00000068394	979.3104715	782.7723462	1196.536821	1.528588518	0.612200099	0.000343675	0.003658732	GPKOW	G-patch domain and KOW motifs [Source:HGNC Symbol;Acc:HGNC:30677]
ENSG00000068784	868.7887297	1038.612959	681.0882653	-1.524931513	-0.608744451	0.000337506	0.003602729	SRBD1	S1 RNA binding domain 1 [Source:HGNC Symbol;Acc:HGNC:25521]
ENSG00000068831	18366.58236	12586.10768	24755.52807	1.966893077	0.975918533	1.13E-09	4.25E-08	RASGRP2	RAS guanyl releasing protein 2 [Source:HGNC Symbol;Acc:HGNC:9879]
ENSG00000068885	341.9223607	417.0711091	258.8632178	-1.611164044	-0.688103394	0.000461165	0.00469346	IFT80	intraflagellar transport 80 [Source:HGNC Symbol;Acc:HGNC:29262]
ENSG00000068971	1330.428075	1047.220964	1643.446461	1.569340681	0.650158574	0.002613923	0.019972492	PPP2R5B	protein phosphatase 2 regulatory subunit B'beta [Source:HGNC Symbol;Acc:HGNC:9310]
ENSG00000069399	4104.701291	2407.018324	5981.087729	2.484853426	1.313160754	5.06E-19	5.7E-17	BCL3	B-cell CLL/lymphoma 3 [Source:HGNC Symbol;Acc:HGNC:998]
ENSG00000069424	12333.59078	8898.629448	16130.12699	1.812652958	0.85810274	0.0000001	0.00000261	KCNAB2	potassium voltage-gated channel subfamily A regulatory beta subunit 2 [Source:HGNC Symbol;Acc:HGNC:6229]
ENSG00000069431	1.041689874	0.082363577	2.101997885	25.52096395	4.673610917	0.000120835	0.001475455	ABCC9	ATP binding cassette subfamily C member 9 [Source:HGNC Symbol;Acc:HGNC:60]
ENSG00000069702	1340.669445	1617.398086	1034.811473	-1.562988165	-0.644306854	0.000176154	0.002056802	TGFBR3	transforming growth factor beta receptor 3 [Source:HGNC Symbol;Acc:HGNC:11774]
ENSG00000069869	279.262703	339.2463952	212.964938	-1.592968299	-0.671717557	0.00142799	0.012216404	NEDD4	"neural precursor cell expressed, developmentally down-regulated 4, E3 ubiquitin protein ligase [Source:HGNC Symbol;Acc:HGNC:7727]"
ENSG00000069974	7405.532999	9225.674041	5393.798164	-1.710422557	-0.774352784	0.00000101	0.0000212	RAB27A	"RAB27A, member RAS oncogene family [Source:HGNC Symbol;Acc:HGNC:9766]"
ENSG00000069998	1330.337729	1020.261181	1673.053913	1.63982904	0.713545415	0.00000815	0.000137349	CECR5	"cat eye syndrome chromosome region, candidate 5 [Source:HGNC Symbol;Acc:HGNC:1843]"
ENSG00000070019	103.8384784	132.1523041	72.54425007	-1.821678547	-0.865268404	0.000478104	0.004836831	GUCY2C	guanylate cyclase 2C [Source:HGNC Symbol;Acc:HGNC:4688]
ENSG00000070047	25.46212251	13.93640622	38.20107209	2.741099211	1.454754546	0.000000046	0.00000128	PHRF1	PHD and ring finger domains 1 [Source:HGNC Symbol;Acc:HGNC:24351]
ENSG00000070081	987.4211924	1193.761022	759.3613813	-1.572059169	-0.652655518	0.0000672	0.000884074	NUCB2	nucleobindin 2 [Source:HGNC Symbol;Acc:HGNC:8044]
ENSG00000070182	824.5809943	430.9292158	1259.669802	2.92314783	1.547522791	9.13E-11	4.05E-09	SPTB	"spectrin beta, erythrocytic [Source:HGNC Symbol;Acc:HGNC:11274]"
ENSG00000070190	5428.635875	6960.914115	3735.06519	-1.863666031	-0.898143352	3.58E-08	0.00000102	DAPP1	dual adaptor of phosphotyrosine and 3-phosphoinositides 1 [Source:HGNC Symbol;Acc:HGNC:16500]
ENSG00000070388	8.60035332	2.891922086	14.90967205	5.15562716	2.366147936	8.21E-08	0.00000217	FGF22	fibroblast growth factor 22 [Source:HGNC Symbol;Acc:HGNC:3679]
ENSG00000070404	179.2343742	117.834577	247.0973078	2.096984723	1.068316351	0.000000246	0.0000059	FSTL3	follistatin like 3 [Source:HGNC Symbol;Acc:HGNC:3973]
ENSG00000070413	8368.082322	6768.383021	10136.17102	1.497576451	0.582629654	0.000132412	0.001602574	DGCR2	DiGeorge syndrome critical region gene 2 [Source:HGNC Symbol;Acc:HGNC:2845]
ENSG00000070423	1814.943485	629.4663562	3125.207681	4.964852609	2.311750889	8.67E-47	6.23E-44	RNF126	ring finger protein 126 [Source:HGNC Symbol;Acc:HGNC:21151]
ENSG00000070444	1689.954667	1325.654428	2092.602299	1.578542835	0.65859341	0.0000134	0.000213593	MNT	MAX network transcriptional repressor [Source:HGNC Symbol;Acc:HGNC:7188]
ENSG00000070501	1203.988783	1497.880823	879.1607378	-1.70376219	-0.768723978	0.00000138	0.0000282	POLB	DNA polymerase beta [Source:HGNC Symbol;Acc:HGNC:9174]
ENSG00000070814	2019.53003	1564.447897	2522.515547	1.612399845	0.68920955	0.0000373	0.000529154	TCOF1	treacle ribosome biogenesis factor 1 [Source:HGNC Symbol;Acc:HGNC:11654]
ENSG00000070886	1.181393839	0.213481145	2.251192081	10.54515649	3.3985086	0.001162661	0.01027212	EPHA8	EPH receptor A8 [Source:HGNC Symbol;Acc:HGNC:3391]
ENSG00000070915	37.43643721	26.76943037	49.22628687	1.838899303	0.878842481	0.000850248	0.007879075	SLC12A3	solute carrier family 12 member 3 [Source:HGNC Symbol;Acc:HGNC:10912]
ENSG00000070985	7.42444866	3.214959582	12.07704185	3.756514364	1.909394619	0.00010406	0.001294316	TRPM5	transient receptor potential cation channel subfamily M member 5 [Source:HGNC Symbol;Acc:HGNC:14323]
ENSG00000071051	2219.685839	1563.269038	2945.199146	1.884000178	0.913799101	2.06E-09	7.36E-08	NCK2	NCK adaptor protein 2 [Source:HGNC Symbol;Acc:HGNC:7665]
ENSG00000071082	3660.741827	4706.273534	2505.15415	-1.878636304	-0.909685794	2.82E-10	1.17E-08	RPL31	ribosomal protein L31 [Source:HGNC Symbol;Acc:HGNC:10334]
ENSG00000071189	2327.542793	2953.811566	1635.350991	-1.80622483	-0.852977484	0.000000468	0.0000106	SNX13	sorting nexin 13 [Source:HGNC Symbol;Acc:HGNC:21335]
ENSG00000071243	1056.96889	1297.058283	791.6069295	-1.638513047	-0.712387162	0.0000257	0.000381878	ING3	inhibitor of growth family member 3 [Source:HGNC Symbol;Acc:HGNC:14587]
ENSG00000071246	668.4950715	481.3239277	875.368441	1.818668034	0.862882228	0.000000192	0.00000472	VASH1	vasohibin 1 [Source:HGNC Symbol;Acc:HGNC:19964]
ENSG00000071537	5572.393104	6792.453462	4223.905339	-1.608097936	-0.685355273	0.0000296	0.000432593	SEL1L	SEL1L ERAD E3 ligase adaptor subunit [Source:HGNC Symbol;Acc:HGNC:10717]
ENSG00000071564	3339.333732	1853.921349	4981.105313	2.6867943	1.425885873	2.35E-19	2.72E-17	TCF3	transcription factor 3 [Source:HGNC Symbol;Acc:HGNC:11633]
ENSG00000071626	4576.027995	3463.077137	5806.131575	1.676581648	0.745522743	0.00000119	0.0000247	DAZAP1	DAZ associated protein 1 [Source:HGNC Symbol;Acc:HGNC:2683]
ENSG00000071655	1356.07412	751.9254662	2023.817369	2.691513268	1.428417537	3.99E-18	4.12E-16	MBD3	methyl-CpG binding domain protein 3 [Source:HGNC Symbol;Acc:HGNC:6918]
ENSG00000071859	1593.339512	1245.466639	1977.830582	1.588023734	0.667232475	0.000128629	0.001560421	FAM50A	family with sequence similarity 50 member A [Source:HGNC Symbol;Acc:HGNC:18786]
ENSG00000071889	1168.309087	669.6306446	1719.479998	2.567803627	1.360534876	4.6E-16	3.81E-14	FAM3A	family with sequence similarity 3 member A [Source:HGNC Symbol;Acc:HGNC:13749]
ENSG00000071894	4526.916818	2846.832894	6383.85168	2.242439903	1.165069322	3.47E-14	2.42E-12	CPSF1	cleavage and polyadenylation specific factor 1 [Source:HGNC Symbol;Acc:HGNC:2324]
ENSG00000071967	2443.873515	3059.489669	1763.455662	-1.734939945	-0.794885725	0.000000523	0.0000117	CYBRD1	cytochrome b reductase 1 [Source:HGNC Symbol;Acc:HGNC:20797]
ENSG00000072071	1285.303076	907.6724523	1702.684292	1.875879661	0.907567281	1.52E-08	0.000000467	ADGRL1	adhesion G protein-coupled receptor L1 [Source:HGNC Symbol;Acc:HGNC:20973]
ENSG00000072163	245.4089106	156.3681531	343.8223795	2.19880054	1.136716739	0.000000401	0.00000919	LIMS2	LIM zinc finger domain containing 2 [Source:HGNC Symbol;Acc:HGNC:16084]
ENSG00000072195	261.633225	133.8448731	402.8729823	3.009999359	1.58976318	3.96E-15	3E-13	SPEG	SPEG complex locus [Source:HGNC Symbol;Acc:HGNC:16901]
ENSG00000072310	2784.603516	1705.985415	3976.760365	2.331063519	1.220988317	9.38E-14	6.17E-12	SREBF1	sterol regulatory element binding transcription factor 1 [Source:HGNC Symbol;Acc:HGNC:11289]
ENSG00000072364	3530.945697	4314.122304	2665.329446	-1.618607528	-0.69475321	0.0000203	0.0003094	AFF4	AF4/FMR2 family member 4 [Source:HGNC Symbol;Acc:HGNC:17869]
ENSG00000072422	144.9993424	183.2650753	102.7056375	-1.784372113	-0.835416505	0.0000602	0.000803806	RHOBTB1	Rho related BTB domain containing 1 [Source:HGNC Symbol;Acc:HGNC:18738]
ENSG00000072506	1323.526837	971.9864631	1712.071461	1.761414923	0.816734794	0.00000142	0.0000288	HSD17B10	hydroxysteroid 17-beta dehydrogenase 10 [Source:HGNC Symbol;Acc:HGNC:4800]
ENSG00000072778	7468.5759	5677.259311	9448.452131	1.664262915	0.734883364	0.00000154	0.000031	ACADVL	"acyl-CoA dehydrogenase, very long chain [Source:HGNC Symbol;Acc:HGNC:92]"
ENSG00000072818	13745.61167	9960.966931	17928.64006	1.799889528	0.84790836	8.68E-08	0.00000229	ACAP1	"ArfGAP with coiled-coil, ankyrin repeat and PH domains 1 [Source:HGNC Symbol;Acc:HGNC:16467]"
ENSG00000072832	24.787133	17.73657299	32.57985722	1.83687442	0.877252998	0.007724909	0.048069469	CRMP1	collapsin response mediator protein 1 [Source:HGNC Symbol;Acc:HGNC:2365]
ENSG00000072840	40.39003208	29.70689225	52.19771294	1.757090998	0.813188909	0.005282016	0.035553292	EVC	EvC ciliary complex subunit 1 [Source:HGNC Symbol;Acc:HGNC:3497]
ENSG00000072952	4773.647605	5920.957171	3505.568612	-1.689014773	-0.756181946	0.000000937	0.0000198	MRVI1	murine retrovirus integration site 1 homolog [Source:HGNC Symbol;Acc:HGNC:7237]
ENSG00000072958	4215.386067	3139.959997	5404.01488	1.721045773	0.783285468	0.000000415	0.00000948	AP1M1	adaptor related protein complex 1 mu 1 subunit [Source:HGNC Symbol;Acc:HGNC:13667]
ENSG00000073060	621.687495	485.647138	772.0478897	1.589730134	0.66878188	0.000230813	0.002610083	SCARB1	scavenger receptor class B member 1 [Source:HGNC Symbol;Acc:HGNC:1664]
ENSG00000073067	2.474002062	0.747306129	4.382455461	5.864337641	2.55196817	0.000531238	0.005294577	CYP2W1	cytochrome P450 family 2 subfamily W member 1 [Source:HGNC Symbol;Acc:HGNC:20243]
ENSG00000073111	486.6062975	332.7770812	656.6280628	1.97317694	0.980520332	2.08E-08	0.000000621	MCM2	minichromosome maintenance complex component 2 [Source:HGNC Symbol;Acc:HGNC:6944]
ENSG00000073150	1333.728452	541.3747599	2209.487795	4.081253798	2.029012429	3.68E-35	1.24E-32	PANX2	pannexin 2 [Source:HGNC Symbol;Acc:HGNC:8600]
ENSG00000073169	1874.573679	1041.583937	2795.246551	2.683649826	1.424196435	1.33E-18	1.43E-16	SELO	selenoprotein O [Source:EntrezGene;Acc:83642]
ENSG00000073350	1808.380758	1229.890478	2447.764751	1.990229857	0.992935061	3.19E-10	1.31E-08	LLGL2	"LLGL2, scribble cell polarity complex component [Source:HGNC Symbol;Acc:HGNC:6629]"
ENSG00000073578	3176.574452	2485.446204	3940.453042	1.585410714	0.664856631	0.0000154	0.000242687	SDHA	succinate dehydrogenase complex flavoprotein subunit A [Source:HGNC Symbol;Acc:HGNC:10680]
ENSG00000073737	1522.728705	1867.73509	1141.405857	-1.63634616	-0.710477974	0.0000033	0.0000611	DHRS9	dehydrogenase/reductase 9 [Source:HGNC Symbol;Acc:HGNC:16888]
ENSG00000073756	2160.725926	2799.664538	1454.530618	-1.924789004	-0.944700305	1.95E-08	0.000000587	PTGS2	prostaglandin-endoperoxide synthase 2 [Source:HGNC Symbol;Acc:HGNC:9605]
ENSG00000073910	4790.501279	5765.368451	3713.016511	-1.55274517	-0.634821079	0.0000612	0.000814155	FRY	FRY microtubule binding protein [Source:HGNC Symbol;Acc:HGNC:20367]
ENSG00000073921	23783.38435	29204.3638	17791.77549	-1.641453032	-0.714973469	0.0000255	0.000379511	PICALM	phosphatidylinositol binding clathrin assembly protein [Source:HGNC Symbol;Acc:HGNC:15514]
ENSG00000074071	1484.228484	656.1113549	2399.515838	3.657177734	1.870730741	1.23E-30	3.28E-28	MRPS34	mitochondrial ribosomal protein S34 [Source:HGNC Symbol;Acc:HGNC:16618]
ENSG00000074211	1.145462234	0.210736502	2.178580148	10.33793445	3.369876054	0.0000901	0.00114253	PPP2R2C	protein phosphatase 2 regulatory subunit Bgamma [Source:HGNC Symbol;Acc:HGNC:9306]
ENSG00000074276	71.88262999	51.00750954	94.95513155	1.861591213	0.896536306	0.000119742	0.001464797	CDHR2	cadherin related family member 2 [Source:HGNC Symbol;Acc:HGNC:18231]
ENSG00000074370	21805.36747	15852.54241	28384.8057	1.790552264	0.84040463	0.000000464	0.0000105	ATP2A3	ATPase sarcoplasmic/endoplasmic reticulum Ca2+ transporting 3 [Source:HGNC Symbol;Acc:HGNC:813]
ENSG00000074603	3067.33707	3790.883331	2267.628046	-1.671739479	-0.741350039	0.00000501	0.0000889	DPP8	dipeptidyl peptidase 8 [Source:HGNC Symbol;Acc:HGNC:16490]
ENSG00000074706	3412.774657	4053.563912	2704.533901	-1.498803143	-0.583810908	0.0000891	0.001131497	IPCEF1	interaction protein for cytohesin exchange factors 1 [Source:HGNC Symbol;Acc:HGNC:21204]
ENSG00000074800	23487.34238	18335.28459	29181.72205	1.5915609	0.670442362	0.0000315	0.0004556	ENO1	enolase 1 [Source:HGNC Symbol;Acc:HGNC:3350]
ENSG00000074803	813.3465744	1251.987991	328.5323776	-3.810851162	-1.93011326	7.38E-24	1.26E-21	SLC12A1	solute carrier family 12 member 1 [Source:HGNC Symbol;Acc:HGNC:10910]
ENSG00000074842	1282.102941	822.946667	1789.591454	2.174614135	1.120759431	2.03E-12	1.12E-10	MYDGF	myeloid derived growth factor [Source:HGNC Symbol;Acc:HGNC:16948]
ENSG00000074855	612.9155551	307.1014743	950.9205918	3.096437729	1.630609433	7.1E-21	9.18E-19	ANO8	anoctamin 8 [Source:HGNC Symbol;Acc:HGNC:29329]
ENSG00000074964	1207.941581	865.5529418	1586.37113	1.832783476	0.874036357	3.55E-08	0.00000101	ARHGEF10L	Rho guanine nucleotide exchange factor 10 like [Source:HGNC Symbol;Acc:HGNC:25540]
ENSG00000075043	2.858479087	0.777769711	5.158210503	6.632053713	2.729455691	0.0000221	0.000334174	KCNQ2	potassium voltage-gated channel subfamily Q member 2 [Source:HGNC Symbol;Acc:HGNC:6296]
ENSG00000075223	318.9033152	426.7559039	199.6978224	-2.137008299	-1.095592511	0.000000361	0.00000836	SEMA3C	semaphorin 3C [Source:HGNC Symbol;Acc:HGNC:10725]
ENSG00000075234	1895.341018	1518.781113	2311.538808	1.521969682	0.605939621	0.00056008	0.005542988	TTC38	tetratricopeptide repeat domain 38 [Source:HGNC Symbol;Acc:HGNC:26082]
ENSG00000075240	1349.139749	957.7546507	1781.72328	1.860312846	0.895545257	5.37E-09	0.000000179	GRAMD4	GRAM domain containing 4 [Source:HGNC Symbol;Acc:HGNC:29113]
ENSG00000075275	347.8503524	215.7543978	493.8511443	2.288950535	1.194686286	1.11E-10	4.83E-09	CELSR1	cadherin EGF LAG seven-pass G-type receptor 1 [Source:HGNC Symbol;Acc:HGNC:1850]
ENSG00000075292	4234.068149	5055.271419	3326.42243	-1.519732241	-0.603817161	0.000269665	0.002981641	ZNF638	zinc finger protein 638 [Source:HGNC Symbol;Acc:HGNC:17894]
ENSG00000075303	1489.125076	1847.810531	1092.683257	-1.69107609	-0.757941575	0.00000911	0.000151986	SLC25A40	solute carrier family 25 member 40 [Source:HGNC Symbol;Acc:HGNC:29680]
ENSG00000075399	1530.57708	1146.434255	1955.155992	1.705423564	0.770130095	0.000000379	0.00000874	VPS9D1	VPS9 domain containing 1 [Source:HGNC Symbol;Acc:HGNC:13526]
ENSG00000075420	3665.777899	4579.937471	2655.391003	-1.724769521	-0.78640359	0.000000773	0.0000166	FNDC3B	fibronectin type III domain containing 3B [Source:HGNC Symbol;Acc:HGNC:24670]
ENSG00000075618	246.9167146	107.1815576	401.3608356	3.744681871	1.90484316	2.41E-21	3.26E-19	FSCN1	fascin actin-bundling protein 1 [Source:HGNC Symbol;Acc:HGNC:11148]
ENSG00000075643	6.426749948	3.776710131	9.355741324	2.477219855	1.308721914	0.002856962	0.021509211	MOCOS	molybdenum cofactor sulfurase [Source:HGNC Symbol;Acc:HGNC:18234]
ENSG00000075702	103.7348669	74.31277478	136.2540213	1.83352084	0.874616664	0.000102359	0.001277248	WDR62	WD repeat domain 62 [Source:HGNC Symbol;Acc:HGNC:24502]
ENSG00000076053	1104.657243	1353.806064	829.2822293	-1.632503407	-0.707086002	0.0000358	0.000509652	RBM7	RNA binding motif protein 7 [Source:HGNC Symbol;Acc:HGNC:9904]
ENSG00000076201	2188.216251	1536.386531	2908.659626	1.893182196	0.92081326	0.00000001	0.000000317	PTPN23	"protein tyrosine phosphatase, non-receptor type 23 [Source:HGNC Symbol;Acc:HGNC:14406]"
ENSG00000076604	514.6342597	377.572584	666.1234802	1.764226293	0.819035624	0.0000113	0.000184056	TRAF4	TNF receptor associated factor 4 [Source:HGNC Symbol;Acc:HGNC:12034]
ENSG00000076685	3742.299599	4770.759969	2605.580242	-1.83097795	-0.872614417	3.26E-08	0.000000936	NT5C2	"5'-nucleotidase, cytosolic II [Source:HGNC Symbol;Acc:HGNC:8022]"
ENSG00000076826	13.85614653	5.895798359	22.65442608	3.842469621	1.942033854	4.78E-08	0.00000132	CAMSAP3	calmodulin regulated spectrin associated protein family member 3 [Source:HGNC Symbol;Acc:HGNC:29307]
ENSG00000076864	167.6838328	88.44734982	255.2609982	2.886022009	1.529082302	2.06E-09	7.36E-08	RAP1GAP	RAP1 GTPase activating protein [Source:HGNC Symbol;Acc:HGNC:9858]
ENSG00000076924	3121.94181	2025.128694	4334.208938	2.140214076	1.09775511	4.15E-12	2.21E-10	XAB2	XPA binding protein 2 [Source:HGNC Symbol;Acc:HGNC:14089]
ENSG00000076928	31415.03576	21045.10241	42876.54105	2.037364334	1.026703995	6.71E-10	2.61E-08	ARHGEF1	Rho guanine nucleotide exchange factor 1 [Source:HGNC Symbol;Acc:HGNC:681]
ENSG00000076944	5887.812882	4228.018064	7722.322943	1.826464037	0.869053348	4.33E-08	0.00000121	STXBP2	syntaxin binding protein 2 [Source:HGNC Symbol;Acc:HGNC:11445]
ENSG00000076984	2093.41376	1574.02299	2667.477242	1.694687599	0.761019349	0.00000266	0.0000504	MAP2K7	mitogen-activated protein kinase kinase 7 [Source:HGNC Symbol;Acc:HGNC:6847]
ENSG00000077150	6456.907103	4475.661781	8646.704564	1.931938781	0.950049379	7.57E-10	2.93E-08	NFKB2	nuclear factor kappa B subunit 2 [Source:HGNC Symbol;Acc:HGNC:7795]
ENSG00000077157	5407.850718	6845.060623	3819.355559	-1.792203034	-0.841734086	3.8E-09	0.000000131	PPP1R12B	protein phosphatase 1 regulatory subunit 12B [Source:HGNC Symbol;Acc:HGNC:7619]
ENSG00000077312	996.7959745	589.7626814	1446.674877	2.452977991	1.29453429	8.58E-15	6.31E-13	SNRPA	small nuclear ribonucleoprotein polypeptide A [Source:HGNC Symbol;Acc:HGNC:11151]
ENSG00000077348	534.4035413	365.2497132	721.3630356	1.974985905	0.981842357	5.45E-08	0.00000149	EXOSC5	exosome component 5 [Source:HGNC Symbol;Acc:HGNC:24662]
ENSG00000077454	2949.09703	1888.101118	4121.776723	2.183027532	1.126330325	4.95E-13	2.93E-11	LRCH4	leucine rich repeats and calponin homology domain containing 4 [Source:HGNC Symbol;Acc:HGNC:6691]
ENSG00000077458	1534.933673	1874.203506	1159.951225	-1.615760615	-0.69221347	0.0000854	0.001090505	FAM76B	family with sequence similarity 76 member B [Source:HGNC Symbol;Acc:HGNC:28492]
ENSG00000077463	834.577478	549.3885313	1149.786314	2.092847317	1.065467064	6.56E-10	2.56E-08	SIRT6	sirtuin 6 [Source:HGNC Symbol;Acc:HGNC:14934]
ENSG00000078114	233.3397996	186.2410145	285.3963515	1.532403333	0.615796069	0.00000003	0.000000869	NEBL	nebulette [Source:HGNC Symbol;Acc:HGNC:16932]
ENSG00000078177	636.3067548	764.6620168	494.4404126	-1.54652006	-0.629025547	0.001238655	0.010836899	N4BP2	NEDD4 binding protein 2 [Source:HGNC Symbol;Acc:HGNC:29851]
ENSG00000078295	1.461093457	0.277497965	2.769277948	9.979453188	3.318960767	0.000322866	0.003474439	ADCY2	adenylate cyclase 2 [Source:HGNC Symbol;Acc:HGNC:233]
ENSG00000078747	3166.137425	3844.395125	2416.484178	-1.590904324	-0.669847075	0.0000301	0.00043996	ITCH	itchy E3 ubiquitin protein ligase [Source:HGNC Symbol;Acc:HGNC:13890]
ENSG00000078804	1208.642912	1470.085849	919.6796653	-1.598475975	-0.67669706	0.00000886	0.000148039	TP53INP2	tumor protein p53 inducible nuclear protein 2 [Source:HGNC Symbol;Acc:HGNC:16104]
ENSG00000078808	5121.501128	3128.534886	7324.253289	2.341112871	1.227194492	3.73E-15	2.83E-13	SDF4	stromal cell derived factor 4 [Source:HGNC Symbol;Acc:HGNC:24188]
ENSG00000078814	140.6366255	88.79568861	197.9345031	2.229100379	1.156461584	0.00000029	0.00000686	MYH7B	myosin heavy chain 7B [Source:HGNC Symbol;Acc:HGNC:15906]
ENSG00000078900	20.42701924	7.429737629	34.79243575	4.682861965	2.227390513	9.73E-10	3.69E-08	TP73	tumor protein p73 [Source:HGNC Symbol;Acc:HGNC:12003]
ENSG00000078902	3692.544756	2774.469813	4707.259167	1.696633766	0.762675179	0.00000276	0.000052	TOLLIP	toll interacting protein [Source:HGNC Symbol;Acc:HGNC:16476]
ENSG00000079156	32.23705364	40.489367	23.11607571	-1.751567502	-0.808646588	0.000906286	0.008323604	OSBPL6	oxysterol binding protein like 6 [Source:HGNC Symbol;Acc:HGNC:16388]
ENSG00000079257	255.3864128	310.3088921	194.6826199	-1.593921904	-0.672580944	0.00072416	0.006892216	LXN	latexin [Source:HGNC Symbol;Acc:HGNC:13347]
ENSG00000079308	2471.914567	1565.935981	3473.259319	2.218008502	1.149264896	0.00000066	0.0000144	TNS1	tensin 1 [Source:HGNC Symbol;Acc:HGNC:11973]
ENSG00000079313	1614.104075	943.3243584	2355.492184	2.497011937	1.320202718	4.78E-17	4.44E-15	REXO1	RNA exonuclease 1 homolog [Source:HGNC Symbol;Acc:HGNC:24616]
ENSG00000079385	1382.352417	1685.823986	1046.936473	-1.610244777	-0.687280011	0.0000169	0.000262921	CEACAM1	carcinoembryonic antigen related cell adhesion molecule 1 [Source:HGNC Symbol;Acc:HGNC:1814]
ENSG00000079432	6570.991913	3974.141713	9441.194764	2.375656291	1.248326123	6.37E-17	5.78E-15	CIC	capicua transcriptional repressor [Source:HGNC Symbol;Acc:HGNC:14214]
ENSG00000079435	332.789118	188.6775151	492.0703632	2.60799684	1.382942122	2.05E-13	1.27E-11	LIPE	"lipase E, hormone sensitive type [Source:HGNC Symbol;Acc:HGNC:6621]"
ENSG00000079462	228.5028357	141.2898732	324.89611	2.299500329	1.201320404	8.45E-09	0.000000272	PAFAH1B3	platelet activating factor acetylhydrolase 1b catalytic subunit 3 [Source:HGNC Symbol;Acc:HGNC:8576]
ENSG00000079616	1196.126893	951.6340208	1466.355858	1.540882131	0.623756508	0.00024958	0.002789951	KIF22	kinesin family member 22 [Source:HGNC Symbol;Acc:HGNC:6391]
ENSG00000079805	14587.81478	11366.08689	18148.67193	1.596738798	0.675128329	0.0000217	0.000328724	DNM2	dynamin 2 [Source:HGNC Symbol;Acc:HGNC:2974]
ENSG00000079841	1.159817185	0.293851519	2.11693713	7.20410477	2.848819163	0.002080641	0.016601393	RIMS1	regulating synaptic membrane exocytosis 1 [Source:HGNC Symbol;Acc:HGNC:17282]
ENSG00000079950	7278.433154	9183.473303	5172.862463	-1.77531751	-0.828077068	0.00000027	0.0000064	STX7	syntaxin 7 [Source:HGNC Symbol;Acc:HGNC:11442]
ENSG00000079999	1580.007318	1059.966959	2154.788768	2.03288296	1.023527157	1.16E-10	5.02E-09	KEAP1	kelch like ECH associated protein 1 [Source:HGNC Symbol;Acc:HGNC:23177]
ENSG00000080298	913.9639007	1107.66109	699.8775337	-1.582649873	-0.662342126	0.00017346	0.002029412	RFX3	regulatory factor X3 [Source:HGNC Symbol;Acc:HGNC:9984]
ENSG00000080345	2349.693203	2801.435132	1850.399493	-1.513962332	-0.598329311	0.000520177	0.005198766	RIF1	replication timing regulatory factor 1 [Source:HGNC Symbol;Acc:HGNC:23207]
ENSG00000080371	3196.092766	3897.952515	2420.353043	-1.610489232	-0.687499015	0.0000324	0.000466642	RAB21	"RAB21, member RAS oncogene family [Source:HGNC Symbol;Acc:HGNC:18263]"
ENSG00000080573	246.1796906	156.2896131	345.5318814	2.210843539	1.144596929	7.87E-08	0.00000209	COL5A3	collagen type V alpha 3 chain [Source:HGNC Symbol;Acc:HGNC:14864]
ENSG00000080854	150.3109093	110.5261988	194.2834841	1.757804812	0.813774881	0.000218023	0.002477529	IGSF9B	immunoglobulin superfamily member 9B [Source:HGNC Symbol;Acc:HGNC:32326]
ENSG00000081014	791.2969999	941.5174858	625.2638312	-1.505792338	-0.590522823	0.001035672	0.009314064	AP4E1	adaptor related protein complex 4 epsilon 1 subunit [Source:HGNC Symbol;Acc:HGNC:573]
ENSG00000081087	3216.690669	3872.902568	2491.403833	-1.554506144	-0.63645632	0.000135284	0.001632679	OSTM1	osteopetrosis associated transmembrane protein 1 [Source:HGNC Symbol;Acc:HGNC:21652]
ENSG00000081154	3686.241023	4411.663639	2884.458131	-1.529460106	-0.613022477	0.00012923	0.001566901	PCNP	PEST proteolytic signal containing nuclear protein [Source:HGNC Symbol;Acc:HGNC:30023]
ENSG00000081377	485.9725927	582.3071135	379.4975959	-1.534415817	-0.617689497	0.000646705	0.006266931	CDC14B	cell division cycle 14B [Source:HGNC Symbol;Acc:HGNC:1719]
ENSG00000081479	2.233552495	0.427527626	4.229685245	9.89336125	3.306460757	0.0000546	0.000740315	LRP2	LDL receptor related protein 2 [Source:HGNC Symbol;Acc:HGNC:6694]
ENSG00000081692	103.8685365	72.78204369	138.2272918	1.899194977	0.925388024	0.0000694	0.00091065	JMJD4	jumonji domain containing 4 [Source:HGNC Symbol;Acc:HGNC:25724]
ENSG00000081870	419.2517454	510.8582823	318.0024152	-1.606460384	-0.683885404	0.000152909	0.00181627	HSPB11	heat shock protein family B (small) member 11 [Source:HGNC Symbol;Acc:HGNC:25019]
ENSG00000082074	30318.12724	37664.55757	22198.38846	-1.69672486	-0.762752638	0.0000163	0.000256081	FYB	FYN binding protein [Source:HGNC Symbol;Acc:HGNC:4036]
ENSG00000082175	1.084707156	0.035790209	2.244036412	62.69972892	5.970387301	0.0000138	0.000219479	PGR	progesterone receptor [Source:HGNC Symbol;Acc:HGNC:8910]
ENSG00000082258	3578.991685	4259.093848	2827.299821	-1.506417471	-0.591121638	0.000447359	0.004583836	CCNT2	cyclin T2 [Source:HGNC Symbol;Acc:HGNC:1600]
ENSG00000082701	3837.708734	4715.540393	2867.473743	-1.644492962	-0.717642835	0.00000833	0.000140093	GSK3B	glycogen synthase kinase 3 beta [Source:HGNC Symbol;Acc:HGNC:4617]
ENSG00000082996	6104.913642	7581.208942	4473.218836	-1.694799476	-0.761114588	0.00000278	0.0000525	RNF13	ring finger protein 13 [Source:HGNC Symbol;Acc:HGNC:10057]
ENSG00000083067	1.63062954	0.601817392	2.767737703	4.598965965	2.201309521	0.005912723	0.038873945	TRPM3	transient receptor potential cation channel subfamily M member 3 [Source:HGNC Symbol;Acc:HGNC:17992]
ENSG00000083223	7706.581617	9666.674855	5540.162774	-1.74483589	-0.803091352	0.00000131	0.0000269	ZCCHC6	zinc finger CCHC-type containing 6 [Source:HGNC Symbol;Acc:HGNC:25817]
ENSG00000083807	63.71405196	46.48562507	82.75599747	1.780249213	0.832079215	0.001935426	0.015678495	SLC27A5	solute carrier family 27 member 5 [Source:HGNC Symbol;Acc:HGNC:10999]
ENSG00000083812	556.5153865	435.9293856	689.7946507	1.5823541	0.662072483	0.000191643	0.002219897	ZNF324	zinc finger protein 324 [Source:HGNC Symbol;Acc:HGNC:14096]
ENSG00000083838	171.7494532	110.6462481	239.2845746	2.162609023	1.112772865	5.05E-08	0.00000139	ZNF446	zinc finger protein 446 [Source:HGNC Symbol;Acc:HGNC:21036]
ENSG00000083845	16189.16999	12133.04701	20672.25329	1.703797346	0.768753748	0.0000068	0.000117267	RPS5	ribosomal protein S5 [Source:HGNC Symbol;Acc:HGNC:10426]
ENSG00000084207	5176.586469	3691.208494	6818.320021	1.847178243	0.885323086	9.44E-09	0.000000301	GSTP1	glutathione S-transferase pi 1 [Source:HGNC Symbol;Acc:HGNC:4638]
ENSG00000084676	7156.487108	8624.44432	5534.008083	-1.558444475	-0.640106755	0.0000514	0.00070203	NCOA1	nuclear receptor coactivator 1 [Source:HGNC Symbol;Acc:HGNC:7668]
ENSG00000084774	1837.20877	1426.552972	2291.091494	1.606033242	0.683501754	0.0000251	0.000374418	CAD	"carbamoyl-phosphate synthetase 2, aspartate transcarbamylase, and dihydroorotase [Source:HGNC Symbol;Acc:HGNC:1424]"
ENSG00000085117	4329.525496	3396.619656	5360.631952	1.578225558	0.658303408	0.0000183	0.000283164	CD82	CD82 molecule [Source:HGNC Symbol;Acc:HGNC:6210]
ENSG00000085224	3427.424662	4089.573205	2695.576272	-1.517142457	-0.601356558	0.000565492	0.005588263	ATRX	"ATRX, chromatin remodeler [Source:HGNC Symbol;Acc:HGNC:886]"
ENSG00000085365	1096.139376	1315.35484	853.8486001	-1.540501255	-0.623399858	0.000834616	0.007767734	SCAMP1	secretory carrier membrane protein 1 [Source:HGNC Symbol;Acc:HGNC:10563]
ENSG00000085644	1126.122425	746.3188051	1545.905372	2.071374005	1.050588069	5.5E-10	2.17E-08	ZNF213	zinc finger protein 213 [Source:HGNC Symbol;Acc:HGNC:13005]
ENSG00000085741	15.44627538	9.552464544	21.96048737	2.298934193	1.20096517	0.001946786	0.015756854	WNT11	Wnt family member 11 [Source:HGNC Symbol;Acc:HGNC:12776]
ENSG00000085872	1139.233538	670.013294	1657.845386	2.474347003	1.307047839	9.68E-16	7.76E-14	CHERP	calcium homeostasis endoplasmic reticulum protein [Source:HGNC Symbol;Acc:HGNC:16930]
ENSG00000086061	4754.69755	5645.146836	3770.516759	-1.497181208	-0.582248845	0.00012993	0.001574455	DNAJA1	DnaJ heat shock protein family (Hsp40) member A1 [Source:HGNC Symbol;Acc:HGNC:5229]
ENSG00000086065	1798.872245	2397.208945	1137.552735	-2.107338736	-1.075422234	3.84E-11	1.79E-09	CHMP5	charged multivesicular body protein 5 [Source:HGNC Symbol;Acc:HGNC:26942]
ENSG00000086288	332.2673905	434.163556	219.6453129	-1.976657505	-0.983062917	1.99E-08	0.000000597	NME8	NME/NM23 family member 8 [Source:HGNC Symbol;Acc:HGNC:16473]
ENSG00000086300	4968.371932	6615.350313	3148.027405	-2.101427169	-1.071369456	1.01E-10	4.46E-09	SNX10	sorting nexin 10 [Source:HGNC Symbol;Acc:HGNC:14974]
ENSG00000086504	1601.550207	1112.984136	2141.544284	1.924146279	0.944218481	6.76E-09	0.000000222	MRPL28	mitochondrial ribosomal protein L28 [Source:HGNC Symbol;Acc:HGNC:14484]
ENSG00000086506	976.0978293	104.2441202	1939.725613	18.60753018	4.217814671	4.29E-107	2.5E-103	HBQ1	hemoglobin subunit theta 1 [Source:HGNC Symbol;Acc:HGNC:4833]
ENSG00000086544	647.2865985	508.6554897	800.5104556	1.573777285	0.654231391	0.000238544	0.002687175	ITPKC	inositol-trisphosphate 3-kinase C [Source:HGNC Symbol;Acc:HGNC:14897]
ENSG00000086548	102.1620264	127.5228109	74.13168555	-1.720220038	-0.782593116	0.000337788	0.003604279	CEACAM6	carcinoembryonic antigen related cell adhesion molecule 6 [Source:HGNC Symbol;Acc:HGNC:1818]
ENSG00000086619	911.384674	1106.070684	696.2054	-1.588713164	-0.667858675	0.000166755	0.001961279	ERO1B	endoplasmic reticulum oxidoreductase 1 beta [Source:HGNC Symbol;Acc:HGNC:14355]
ENSG00000087008	421.4696716	324.6300947	528.5028882	1.628015692	0.703114605	0.000237035	0.0026734	ACOX3	"acyl-CoA oxidase 3, pristanoyl [Source:HGNC Symbol;Acc:HGNC:121]"
ENSG00000087076	11.67036519	6.414304045	17.47969593	2.725111844	1.446315442	0.000704893	0.006739059	HSD17B14	hydroxysteroid 17-beta dehydrogenase 14 [Source:HGNC Symbol;Acc:HGNC:23238]
ENSG00000087077	300.0527968	187.2236161	424.7587333	2.268724117	1.181881184	8.47E-10	3.25E-08	TRIP6	thyroid hormone receptor interactor 6 [Source:HGNC Symbol;Acc:HGNC:12311]
ENSG00000087085	26.30444639	11.42139524	42.7541345	3.743337271	1.90432504	9.33E-08	0.00000244	ACHE	acetylcholinesterase (Cartwright blood group) [Source:HGNC Symbol;Acc:HGNC:108]
ENSG00000087087	4121.031142	3074.519773	5277.701603	1.716593807	0.779548699	0.00000125	0.0000258	SRRT	"serrate, RNA effector molecule [Source:HGNC Symbol;Acc:HGNC:24101]"
ENSG00000087088	2227.767912	1714.975432	2794.538548	1.629491884	0.704422166	0.0000127	0.000203434	BAX	"BCL2 associated X, apoptosis regulator [Source:HGNC Symbol;Acc:HGNC:959]"
ENSG00000087116	16.8867436	8.354664792	26.31693596	3.149969103	1.655337678	0.000011	0.000179508	ADAMTS2	ADAM metallopeptidase with thrombospondin type 1 motif 2 [Source:HGNC Symbol;Acc:HGNC:218]
ENSG00000087245	2.705404645	0.647048524	4.980429832	7.697150446	2.944324446	0.0000267	0.000395795	MMP2	matrix metallopeptidase 2 [Source:HGNC Symbol;Acc:HGNC:7166]
ENSG00000087250	7.79913029	1.995354287	14.21383008	7.123461819	2.832578524	0.00000177	0.0000351	MT3	metallothionein 3 [Source:HGNC Symbol;Acc:HGNC:7408]
ENSG00000087253	5656.895051	7132.733506	4025.70518	-1.771797283	-0.825213551	0.000000394	0.00000904	LPCAT2	lysophosphatidylcholine acyltransferase 2 [Source:HGNC Symbol;Acc:HGNC:26032]
ENSG00000087338	2246.945375	2712.661439	1732.206568	-1.566014982	-0.647098016	0.0000739	0.000960598	GMCL1	"germ cell-less, spermatogenesis associated 1 [Source:HGNC Symbol;Acc:HGNC:23843]"
ENSG00000087502	1009.2006	1301.468627	686.1675178	-1.896721417	-0.923507798	8.53E-08	0.00000225	ERGIC2	ERGIC and golgi 2 [Source:HGNC Symbol;Acc:HGNC:30208]
ENSG00000088002	12.04396099	7.369691765	17.21025855	2.335275218	1.223592585	0.002712213	0.020548653	SULT2B1	sulfotransferase family 2B member 1 [Source:HGNC Symbol;Acc:HGNC:11459]
ENSG00000088038	382.1549341	241.755457	537.3333035	2.22263154	1.152268803	7.98E-11	3.55E-09	CNOT3	CCR4-NOT transcription complex subunit 3 [Source:HGNC Symbol;Acc:HGNC:7879]
ENSG00000088247	3243.517577	2169.048712	4431.088428	2.042871791	1.030598665	2.09E-11	0.000000001	KHSRP	KH-type splicing regulatory protein [Source:HGNC Symbol;Acc:HGNC:6316]
ENSG00000088256	135.1720747	79.03815695	197.2148259	2.495185028	1.319146801	4.76E-10	1.89E-08	GNA11	G protein subunit alpha 11 [Source:HGNC Symbol;Acc:HGNC:4379]
ENSG00000088340	15.40950309	10.85023889	20.44868983	1.884630379	0.914281604	0.006444964	0.04144535	FER1L4	"fer-1 like family member 4, pseudogene [Source:HGNC Symbol;Acc:HGNC:15801]"
ENSG00000088543	462.6337131	359.8695824	576.2151208	1.601177618	0.679133355	0.000248154	0.002776006	C3orf18	chromosome 3 open reading frame 18 [Source:HGNC Symbol;Acc:HGNC:24837]
ENSG00000088756	1.423140681	0	2.996085645	100	#DIV/0!	6.95E-08	0.00000187	ARHGAP28	Rho GTPase activating protein 28 [Source:HGNC Symbol;Acc:HGNC:25509]
ENSG00000088827	638.3035182	489.4094923	802.8705995	1.640488409	0.714125401	0.000976474	0.008868801	SIGLEC1	sialic acid binding Ig like lectin 1 [Source:HGNC Symbol;Acc:HGNC:11127]
ENSG00000088832	8277.598935	9892.995387	6492.16075	-1.523837096	-0.607708682	0.0000472	0.000651673	FKBP1A	FK506 binding protein 1A [Source:HGNC Symbol;Acc:HGNC:3711]
ENSG00000088836	18.13711017	12.08186217	24.8297527	2.0551263	1.039227059	0.003004995	0.022464331	SLC4A11	solute carrier family 4 member 11 [Source:HGNC Symbol;Acc:HGNC:16438]
ENSG00000088881	96.77363733	65.63818337	131.1865075	1.998630991	0.999012131	0.0000494	0.000677424	EBF4	early B-cell factor 4 [Source:HGNC Symbol;Acc:HGNC:29278]
ENSG00000088882	19.47854879	12.44848298	27.24862153	2.188911017	1.130213308	0.003190951	0.023615698	CPXM1	"carboxypeptidase X, M14 family member 1 [Source:HGNC Symbol;Acc:HGNC:15771]"
ENSG00000088899	129.9444219	80.12451408	185.0085306	2.309012825	1.207276186	0.00000014	0.00000353	LZTS3	leucine zipper tumor suppressor family member 3 [Source:HGNC Symbol;Acc:HGNC:30139]
ENSG00000088992	3009.811323	1854.617394	4286.604612	2.31131479	1.208713761	2.07E-09	7.39E-08	TESC	tescalcin [Source:HGNC Symbol;Acc:HGNC:26065]
ENSG00000089048	297.6887184	359.539501	229.3273272	-1.567800513	-0.648742002	0.00197999	0.015956453	ESF1	ESF1 nucleolar pre-rRNA processing protein homolog [Source:HGNC Symbol;Acc:HGNC:15898]
ENSG00000089094	1786.5344	1415.580999	2196.535527	1.551684806	0.633835532	0.000053	0.000719982	KDM2B	lysine demethylase 2B [Source:HGNC Symbol;Acc:HGNC:13610]
ENSG00000089154	4567.467125	3623.693279	5610.585586	1.548305873	0.630690509	0.00006	0.000802144	GCN1	"GCN1, eIF2 alpha kinase activator homolog [Source:HGNC Symbol;Acc:HGNC:4199]"
ENSG00000089157	7621.263791	5923.82395	9497.381511	1.603251817	0.681001042	0.0000215	0.000326662	RPLP0	ribosomal protein lateral stalk subunit P0 [Source:HGNC Symbol;Acc:HGNC:10371]
ENSG00000089220	2844.721472	2229.131739	3525.110125	1.581382592	0.661186448	0.0000421	0.000588972	PEBP1	phosphatidylethanolamine binding protein 1 [Source:HGNC Symbol;Acc:HGNC:8630]
ENSG00000089327	11539.39832	9109.996552	14224.5266	1.561419537	0.642858227	0.0000535	0.000726323	FXYD5	FXYD domain containing ion transport regulator 5 [Source:HGNC Symbol;Acc:HGNC:4029]
ENSG00000089351	7237.276967	5426.734312	9238.403059	1.702387205	0.767559213	0.000000257	0.00000613	GRAMD1A	GRAM domain containing 1A [Source:HGNC Symbol;Acc:HGNC:29305]
ENSG00000089486	61.0536389	41.81707764	82.31510135	1.968456573	0.977064885	0.000244243	0.002738158	CDIP1	cell death inducing p53 target 1 [Source:HGNC Symbol;Acc:HGNC:13234]
ENSG00000089558	8.031472183	4.909487819	11.48208648	2.338754449	1.225740398	0.004618095	0.031940856	KCNH4	potassium voltage-gated channel subfamily H member 4 [Source:HGNC Symbol;Acc:HGNC:6253]
ENSG00000089639	13811.75741	9875.038005	18162.86834	1.839270728	0.87913385	7.37E-09	0.00000024	GMIP	GEM interacting protein [Source:HGNC Symbol;Acc:HGNC:24852]
ENSG00000089682	266.7172253	325.8736606	201.3337968	-1.618574059	-0.694723378	0.000728196	0.006926391	RBM41	RNA binding motif protein 41 [Source:HGNC Symbol;Acc:HGNC:25617]
ENSG00000089820	15366.79794	7915.493526	23602.45019	2.981803991	1.576185425	3.08E-23	4.83E-21	ARHGAP4	Rho GTPase activating protein 4 [Source:HGNC Symbol;Acc:HGNC:674]
ENSG00000089847	58.1993373	32.1114795	87.03328539	2.710348035	1.43847812	0.000000252	0.00000602	ANKRD24	ankyrin repeat domain 24 [Source:HGNC Symbol;Acc:HGNC:29424]
ENSG00000089902	4588.210681	5504.153096	3575.853274	-1.539255856	-0.622233058	0.0000728	0.000948782	RCOR1	REST corepressor 1 [Source:HGNC Symbol;Acc:HGNC:17441]
ENSG00000090006	2165.348623	845.8333702	3623.760218	4.284248347	2.099042112	2.76E-44	1.72E-41	LTBP4	latent transforming growth factor beta binding protein 4 [Source:HGNC Symbol;Acc:HGNC:6717]
ENSG00000090013	5351.738471	3001.697263	7949.152439	2.648219239	1.405022564	8.75E-14	5.79E-12	BLVRB	biliverdin reductase B [Source:HGNC Symbol;Acc:HGNC:1063]
ENSG00000090097	490.2764056	318.7729544	679.8328517	2.132655366	1.092650847	1.63E-09	5.97E-08	PCBP4	poly(rC) binding protein 4 [Source:HGNC Symbol;Acc:HGNC:8652]
ENSG00000090238	16094.19532	9880.891518	22961.5311	2.323831919	1.216505723	2.05E-13	1.27E-11	YPEL3	yippee like 3 [Source:HGNC Symbol;Acc:HGNC:18327]
ENSG00000090273	2068.425211	1590.083046	2597.119184	1.633322983	0.707810106	0.0000145	0.000229369	NUDC	"nuclear distribution C, dynein complex regulator [Source:HGNC Symbol;Acc:HGNC:8045]"
ENSG00000090316	5389.414316	4169.268733	6737.996277	1.616109852	0.692525266	0.00000322	0.0000598	MAEA	macrophage erythroblast attacher [Source:HGNC Symbol;Acc:HGNC:13731]
ENSG00000090372	4779.629563	3572.817609	6113.474355	1.711107318	0.774930246	0.000000371	0.00000855	STRN4	striatin 4 [Source:HGNC Symbol;Acc:HGNC:15721]
ENSG00000090376	5027.065835	6210.432242	3719.134543	-1.669859524	-0.739726743	0.0000115	0.000187901	IRAK3	interleukin 1 receptor associated kinase 3 [Source:HGNC Symbol;Acc:HGNC:17020]
ENSG00000090447	459.5200371	329.2420656	603.5114792	1.83303272	0.874232539	0.00000193	0.0000379	TFAP4	transcription factor AP-4 [Source:HGNC Symbol;Acc:HGNC:11745]
ENSG00000090554	108.9756858	86.29226729	134.0468327	1.553404921	0.635433941	0.005758016	0.038049681	FLT3LG	fms related tyrosine kinase 3 ligand [Source:HGNC Symbol;Acc:HGNC:3766]
ENSG00000090581	1675.331483	1243.192944	2152.958289	1.731797385	0.792270149	0.000000519	0.0000116	GNPTG	N-acetylglucosamine-1-phosphate transferase gamma subunit [Source:HGNC Symbol;Acc:HGNC:23026]
ENSG00000090674	1302.412176	893.2341884	1754.661531	1.96439137	0.974082389	6.83E-08	0.00000184	MCOLN1	mucolipin 1 [Source:HGNC Symbol;Acc:HGNC:13356]
ENSG00000090776	302.6553652	200.4481069	415.6212823	2.073460751	1.052040739	1.34E-08	0.000000414	EFNB1	ephrin B1 [Source:HGNC Symbol;Acc:HGNC:3226]
ENSG00000090932	3.616302839	1.596999565	5.848164352	3.66196991	1.872619937	0.000688685	0.006619345	DLL3	delta like canonical Notch ligand 3 [Source:HGNC Symbol;Acc:HGNC:2909]
ENSG00000090971	101.3781086	53.4311839	154.372078	2.889175698	1.53065794	1.65E-10	7.03E-09	NAT14	N-acetyltransferase 14 (putative) [Source:HGNC Symbol;Acc:HGNC:28918]
ENSG00000090975	1245.513576	836.2924987	1697.810555	2.030163559	1.021595962	9.23E-10	3.52E-08	PITPNM2	phosphatidylinositol transfer protein membrane associated 2 [Source:HGNC Symbol;Acc:HGNC:21044]
ENSG00000091009	911.9530728	1094.80575	709.8527452	-1.542299805	-0.625083235	0.000515664	0.005161393	RBM27	RNA binding motif protein 27 [Source:HGNC Symbol;Acc:HGNC:29243]
ENSG00000091039	11447.82312	14162.42554	8447.473086	-1.676528044	-0.745476617	0.0000162	0.000254391	OSBPL8	oxysterol binding protein like 8 [Source:HGNC Symbol;Acc:HGNC:16396]
ENSG00000091073	789.3777632	556.975452	1046.243475	1.87843732	0.909532977	7.94E-08	0.00000211	DTX2	deltex E3 ubiquitin ligase 2 [Source:HGNC Symbol;Acc:HGNC:15973]
ENSG00000091128	2.801228581	0.904217886	4.897924611	5.416752626	2.437428207	0.000817264	0.007635156	LAMB4	laminin subunit beta 4 [Source:HGNC Symbol;Acc:HGNC:6491]
ENSG00000091129	147.0424209	190.933641	98.53107238	-1.93780131	-0.954420653	0.0000043	0.0000777	NRCAM	neuronal cell adhesion molecule [Source:HGNC Symbol;Acc:HGNC:7994]
ENSG00000091140	1865.314397	2223.289157	1469.658083	-1.512793474	-0.597215045	0.000352562	0.003741405	DLD	dihydrolipoamide dehydrogenase [Source:HGNC Symbol;Acc:HGNC:2898]
ENSG00000091317	17250.28538	21901.63165	12109.32371	-1.808658534	-0.854920058	0.000000357	0.00000829	CMTM6	CKLF like MARVEL transmembrane domain containing 6 [Source:HGNC Symbol;Acc:HGNC:19177]
ENSG00000091704	1.102463432	0.258933733	2.034785731	7.858326184	2.974222053	0.003736484	0.026882533	CPA1	carboxypeptidase A1 [Source:HGNC Symbol;Acc:HGNC:2296]
ENSG00000091844	89.31518313	111.9250848	64.32529183	-1.739985651	-0.799075409	0.002034286	0.016312368	RGS17	regulator of G-protein signaling 17 [Source:HGNC Symbol;Acc:HGNC:14088]
ENSG00000092020	1066.331447	1269.015794	842.3119051	-1.506586557	-0.591283562	0.000425202	0.004388581	PPP2R3C	protein phosphatase 2 regulatory subunit B''gamma [Source:HGNC Symbol;Acc:HGNC:17485]
ENSG00000092067	376.4645164	270.0500897	494.0804618	1.829588216	0.871518979	0.0000198	0.000302429	CEBPE	CCAAT/enhancer binding protein epsilon [Source:HGNC Symbol;Acc:HGNC:1836]
ENSG00000092096	30.48273392	14.14644802	48.53862887	3.431153093	1.778693498	6.58E-09	0.000000216	SLC22A17	solute carrier family 22 member 17 [Source:HGNC Symbol;Acc:HGNC:23095]
ENSG00000092098	1669.492439	1345.469786	2027.62274	1.506999831	0.591679255	0.000242049	0.002717482	RNF31	ring finger protein 31 [Source:HGNC Symbol;Acc:HGNC:16031]
ENSG00000092140	887.0738772	1057.86202	698.3080348	-1.514893095	-0.599215988	0.00120095	0.010559975	G2E3	G2/M-phase specific E3 ubiquitin protein ligase [Source:HGNC Symbol;Acc:HGNC:20338]
ENSG00000092200	634.6034444	831.5307757	416.9469204	-1.994332454	-0.995905928	6.56E-10	2.56E-08	RPGRIP1	retinitis pigmentosa GTPase regulator interacting protein 1 [Source:HGNC Symbol;Acc:HGNC:13436]
ENSG00000092295	115.3650592	88.17098501	145.4216674	1.649314311	0.721866361	0.003565042	0.025839928	TGM1	transglutaminase 1 [Source:HGNC Symbol;Acc:HGNC:11777]
ENSG00000092621	160.8868964	115.0697275	211.5269252	1.838249988	0.878332976	0.0000523	0.00071272	PHGDH	phosphoglycerate dehydrogenase [Source:HGNC Symbol;Acc:HGNC:8923]
ENSG00000092758	267.5367736	148.2584416	399.3707194	2.693746913	1.429614311	2.99E-13	1.82E-11	COL9A3	collagen type IX alpha 3 chain [Source:HGNC Symbol;Acc:HGNC:2219]
ENSG00000092929	15263.08267	10927.32675	20055.23395	1.835328475	0.87603829	1.94E-08	0.000000584	UNC13D	unc-13 homolog D [Source:HGNC Symbol;Acc:HGNC:23147]
ENSG00000093000	7730.773727	9485.299436	5791.561101	-1.637779394	-0.711741042	0.0000106	0.000174255	NUP50	nucleoporin 50 [Source:HGNC Symbol;Acc:HGNC:8065]
ENSG00000093010	1565.332732	1132.658243	2043.551904	1.804208742	0.851366264	7.54E-08	0.00000202	COMT	catechol-O-methyltransferase [Source:HGNC Symbol;Acc:HGNC:2228]
ENSG00000093134	3392.366945	4180.028835	2521.793277	-1.657562051	-0.729062878	0.00000198	0.0000387	VNN3	vanin 3 [Source:HGNC Symbol;Acc:HGNC:16431]
ENSG00000093144	2033.564199	2433.973381	1591.006683	-1.529832279	-0.613373495	0.000277204	0.003047673	ECHDC1	ethylmalonyl-CoA decarboxylase 1 [Source:HGNC Symbol;Acc:HGNC:21489]
ENSG00000095059	2046.829176	1570.794844	2572.972386	1.638006641	0.711941206	0.0000231	0.000347297	DHPS	deoxyhypusine synthase [Source:HGNC Symbol;Acc:HGNC:2869]
ENSG00000095066	542.0097865	369.5989665	732.5691138	1.982064833	0.987004154	2.34E-08	0.000000692	HOOK2	hook microtubule tethering protein 2 [Source:HGNC Symbol;Acc:HGNC:19885]
ENSG00000095203	1.759020514	0.147183627	3.540524443	24.05515153	4.588273982	0.000000263	0.00000625	EPB41L4B	erythrocyte membrane protein band 4.1 like 4B [Source:HGNC Symbol;Acc:HGNC:19818]
ENSG00000095321	997.5240619	623.1920384	1411.259456	2.264565927	1.179234541	3.99E-10	1.61E-08	CRAT	carnitine O-acetyltransferase [Source:HGNC Symbol;Acc:HGNC:2342]
ENSG00000095370	7185.119468	5738.712766	8783.779506	1.530618427	0.614114673	0.0000469	0.000647944	SH2D3C	SH2 domain containing 3C [Source:HGNC Symbol;Acc:HGNC:16884]
ENSG00000095383	1563.3108	1157.446357	2011.897817	1.738221219	0.797611702	0.0000012	0.0000249	TBC1D2	TBC1 domain family member 2 [Source:HGNC Symbol;Acc:HGNC:18026]
ENSG00000095397	297.1843164	204.7443165	399.3548426	1.950505144	0.963847803	0.00000186	0.0000366	WHRN	whirlin [Source:HGNC Symbol;Acc:HGNC:16361]
ENSG00000095574	1698.951512	2074.646222	1283.709991	-1.616133112	-0.692546029	0.0000463	0.000640419	IKZF5	IKAROS family zinc finger 5 [Source:HGNC Symbol;Acc:HGNC:14283]
ENSG00000095777	3.090543872	1.222533212	5.155187234	4.216807513	2.076151168	0.001932034	0.015657124	MYO3A	myosin IIIA [Source:HGNC Symbol;Acc:HGNC:7601]
ENSG00000095906	1834.604948	940.410858	2822.924731	3.001799381	1.585827561	7.54E-23	1.16E-20	NUBP2	nucleotide binding protein 2 [Source:HGNC Symbol;Acc:HGNC:8042]
ENSG00000096006	193.3038638	255.5091093	124.5506978	-2.05144663	-1.036641622	0.0000125	0.00020148	CRISP3	cysteine rich secretory protein 3 [Source:HGNC Symbol;Acc:HGNC:16904]
ENSG00000096063	4237.656367	5120.599103	3261.77229	-1.569882458	-0.650656545	0.0000812	0.001045029	SRPK1	SRSF protein kinase 1 [Source:HGNC Symbol;Acc:HGNC:11305]
ENSG00000096433	2810.309628	2044.020147	3657.26116	1.789249077	0.839354235	5.64E-08	0.00000154	ITPR3	"inositol 1,4,5-trisphosphate receptor type 3 [Source:HGNC Symbol;Acc:HGNC:6182]"
ENSG00000096968	3178.017987	3886.439364	2395.025939	-1.62271285	-0.698407727	0.0000635	0.000840657	JAK2	Janus kinase 2 [Source:HGNC Symbol;Acc:HGNC:6192]
ENSG00000097021	236.3001243	149.2169299	332.5499707	2.228634317	1.156159913	3.13E-08	0.000000902	ACOT7	acyl-CoA thioesterase 7 [Source:HGNC Symbol;Acc:HGNC:24157]
ENSG00000099203	174.8196481	114.9732938	240.9656187	2.095839918	1.067528527	0.000000374	0.00000863	TMED1	transmembrane p24 trafficking protein 1 [Source:HGNC Symbol;Acc:HGNC:17291]
ENSG00000099246	2913.58437	3681.694825	2064.620182	-1.783231054	-0.834493647	0.000000149	0.00000375	RAB18	"RAB18, member RAS oncogene family [Source:HGNC Symbol;Acc:HGNC:14244]"
ENSG00000099282	97.43110603	73.36597603	124.0294076	1.69055759	0.757499163	0.002706409	0.020521329	TSPAN15	tetraspanin 15 [Source:HGNC Symbol;Acc:HGNC:23298]
ENSG00000099326	1377.907512	799.5619232	2017.131584	2.522795953	1.335023524	8.27E-16	6.64E-14	MZF1	myeloid zinc finger 1 [Source:HGNC Symbol;Acc:HGNC:13108]
ENSG00000099330	561.4704622	379.4456333	762.6557995	2.009921139	1.007138897	7.95E-09	0.000000257	OCEL1	occludin/ELL domain containing 1 [Source:HGNC Symbol;Acc:HGNC:26221]
ENSG00000099331	14612.44344	11688.15744	17844.54903	1.526720454	0.610435925	0.000142286	0.001701065	MYO9B	myosin IXB [Source:HGNC Symbol;Acc:HGNC:7609]
ENSG00000099364	605.8309665	268.0514032	979.1662732	3.652904859	1.869044179	2.8E-27	6.42E-25	FBXL19	F-box and leucine rich repeat protein 19 [Source:HGNC Symbol;Acc:HGNC:25300]
ENSG00000099377	50.65627877	37.79515949	64.87120008	1.716389108	0.779376651	0.003270289	0.024058548	HSD3B7	"hydroxy-delta-5-steroid dehydrogenase, 3 beta- and steroid delta-isomerase 7 [Source:HGNC Symbol;Acc:HGNC:18324]"
ENSG00000099381	1360.662745	959.3068466	1804.266633	1.880802414	0.911348296	0.000000034	0.000000974	SETD1A	SET domain containing 1A [Source:HGNC Symbol;Acc:HGNC:29010]
ENSG00000099385	245.4341635	184.0739423	313.2533553	1.701780009	0.76704455	0.000303363	0.00329187	BCL7C	BCL tumor suppressor 7C [Source:HGNC Symbol;Acc:HGNC:1006]
ENSG00000099622	12611.54313	10080.35616	15409.17083	1.52863357	0.612242619	0.00019436	0.002246354	CIRBP	cold inducible RNA binding protein [Source:HGNC Symbol;Acc:HGNC:1982]
ENSG00000099624	1747.855059	522.7884197	3101.876082	5.933329748	2.568841964	4.02E-55	3.83E-52	ATP5D	"ATP synthase, H+ transporting, mitochondrial F1 complex, delta subunit [Source:HGNC Symbol;Acc:HGNC:837]"
ENSG00000099769	14.64554387	3.864082528	26.56189589	6.87404984	2.781160312	1.53E-13	9.7E-12	IGFALS	insulin like growth factor binding protein acid labile subunit [Source:HGNC Symbol;Acc:HGNC:5468]
ENSG00000099783	7287.138847	5043.088334	9767.405203	1.936790426	0.953667853	2.61E-10	1.09E-08	HNRNPM	heterogeneous nuclear ribonucleoprotein M [Source:HGNC Symbol;Acc:HGNC:5046]
ENSG00000099785	3278.234586	2346.758303	4307.761003	1.835621929	0.876268947	0.00000362	0.0000666	2-Mar	membrane associated ring-CH-type finger 2 [Source:HGNC Symbol;Acc:HGNC:28038]
ENSG00000099795	795.2574175	481.8795719	1141.622405	2.369103135	1.244341006	5.66E-13	3.32E-11	NDUFB7	NADH:ubiquinone oxidoreductase subunit B7 [Source:HGNC Symbol;Acc:HGNC:7702]
ENSG00000099797	1105.766327	833.1524322	1407.076421	1.688858325	0.756048309	0.0000194	0.0002975	TECR	"trans-2,3-enoyl-CoA reductase [Source:HGNC Symbol;Acc:HGNC:4551]"
ENSG00000099800	653.2894456	410.7988526	921.3053643	2.242716499	1.165247261	6.11E-11	2.77E-09	TIMM13	translocase of inner mitochondrial membrane 13 [Source:HGNC Symbol;Acc:HGNC:11816]
ENSG00000099804	4306.849977	2317.645852	6505.444011	2.806918928	1.488987395	6.79E-17	6.14E-15	CDC34	cell division cycle 34 [Source:HGNC Symbol;Acc:HGNC:1734]
ENSG00000099814	118.7908266	41.38777474	204.3415681	4.937244618	2.303706126	3.03E-25	5.85E-23	CEP170B	centrosomal protein 170B [Source:HGNC Symbol;Acc:HGNC:20362]
ENSG00000099817	4448.847175	3362.590697	5649.446439	1.680087453	0.748536331	0.000002	0.000039	POLR2E	RNA polymerase II subunit E [Source:HGNC Symbol;Acc:HGNC:9192]
ENSG00000099821	1868.802551	728.4696067	3129.170542	4.295540285	2.102839602	5.98E-39	2.5E-36	POLRMT	RNA polymerase mitochondrial [Source:HGNC Symbol;Acc:HGNC:9200]
ENSG00000099822	73.02387802	34.35976535	115.7578973	3.368995571	1.752318532	1.76E-11	8.57E-10	HCN2	hyperpolarization activated cyclic nucleotide gated potassium channel 2 [Source:HGNC Symbol;Acc:HGNC:4846]
ENSG00000099840	176.4232664	120.0759678	238.7018595	1.987923679	0.991262369	0.00000376	0.0000689	IZUMO4	IZUMO family member 4 [Source:HGNC Symbol;Acc:HGNC:26950]
ENSG00000099849	202.9138286	98.6739063	318.1263743	3.224017233	1.688859455	6.11E-16	4.99E-14	RASSF7	Ras association domain family member 7 [Source:HGNC Symbol;Acc:HGNC:1166]
ENSG00000099860	2277.185802	1763.461898	2844.985907	1.613295932	0.690011101	0.00000924	0.000153709	GADD45B	growth arrest and DNA damage inducible beta [Source:HGNC Symbol;Acc:HGNC:4096]
ENSG00000099864	9.221250673	6.112276541	12.65748524	2.070829936	1.050209079	0.004423537	0.030814293	PALM	paralemmin [Source:HGNC Symbol;Acc:HGNC:8594]
ENSG00000099866	62.37736165	41.90411014	85.00569226	2.02857648	1.020467695	0.0000657	0.000865999	MADCAM1	mucosal vascular addressin cell adhesion molecule 1 [Source:HGNC Symbol;Acc:HGNC:6765]
ENSG00000099875	15082.9805	10959.37013	19640.65511	1.792133569	0.841678167	8.21E-08	0.00000217	MKNK2	MAP kinase interacting serine/threonine kinase 2 [Source:HGNC Symbol;Acc:HGNC:7111]
ENSG00000099889	231.9218937	134.2345344	339.892133	2.532076672	1.340321091	9.12E-12	4.62E-10	ARVCF	armadillo repeat gene deleted in velocardiofacial syndrome [Source:HGNC Symbol;Acc:HGNC:728]
ENSG00000099899	1546.901979	988.8166036	2163.733184	2.188204745	1.129747734	9.53E-12	4.8E-10	TRMT2A	tRNA methyltransferase 2 homolog A [Source:HGNC Symbol;Acc:HGNC:24974]
ENSG00000099901	697.4296489	481.2822571	936.3293977	1.945489126	0.960132916	2.37E-08	0.000000703	RANBP1	RAN binding protein 1 [Source:HGNC Symbol;Acc:HGNC:9847]
ENSG00000099904	1629.894912	832.1917772	2511.566798	3.018014437	1.593599707	6.75E-24	1.16E-21	ZDHHC8	zinc finger DHHC-type containing 8 [Source:HGNC Symbol;Acc:HGNC:18474]
ENSG00000099910	1453.124592	1142.769915	1796.148182	1.571749622	0.652371416	0.000209437	0.002398044	KLHL22	kelch like family member 22 [Source:HGNC Symbol;Acc:HGNC:25888]
ENSG00000099917	7507.15111	5332.867856	9910.306286	1.858344619	0.894018066	1.33E-08	0.000000412	MED15	mediator complex subunit 15 [Source:HGNC Symbol;Acc:HGNC:14248]
ENSG00000099949	2640.124909	1767.513976	3604.589625	2.039355657	1.028113398	5.31E-11	2.42E-09	LZTR1	leucine zipper like transcription regulator 1 [Source:HGNC Symbol;Acc:HGNC:6742]
ENSG00000099985	324.809417	262.4470313	393.7362643	1.500250403	0.585203317	0.00041059	0.004255184	OSM	oncostatin M [Source:HGNC Symbol;Acc:HGNC:8506]
ENSG00000099991	7806.583375	5642.23828	10198.75427	1.807572414	0.854053445	2.96E-08	0.000000857	CABIN1	calcineurin binding protein 1 [Source:HGNC Symbol;Acc:HGNC:24187]
ENSG00000099992	958.4205141	706.4330857	1236.932935	1.750955554	0.808142463	0.00000206	0.0000402	TBC1D10A	TBC1 domain family member 10A [Source:HGNC Symbol;Acc:HGNC:23609]
ENSG00000099994	80.35142217	32.43958155	133.3066144	4.109381443	2.038921251	1.21E-15	9.51E-14	SUSD2	sushi domain containing 2 [Source:HGNC Symbol;Acc:HGNC:30667]
ENSG00000099998	62.64570787	48.56848234	78.20474661	1.610195395	0.687235768	0.000836441	0.007783167	GGT5	gamma-glutamyltransferase 5 [Source:HGNC Symbol;Acc:HGNC:4260]
ENSG00000099999	202.8694312	147.2683384	264.3232705	1.794841127	0.843856147	0.0000331	0.000475389	RNF215	ring finger protein 215 [Source:HGNC Symbol;Acc:HGNC:33434]
ENSG00000100029	1448.388316	1086.407589	1848.472276	1.701453759	0.766767943	0.00000379	0.0000693	PES1	pescadillo ribosomal biogenesis factor 1 [Source:HGNC Symbol;Acc:HGNC:8848]
ENSG00000100030	17894.98248	21645.33453	13749.85653	-1.574222574	-0.654639533	0.0000919	0.001163074	MAPK1	mitogen-activated protein kinase 1 [Source:HGNC Symbol;Acc:HGNC:6871]
ENSG00000100031	1036.953146	616.3793786	1501.797836	2.436482932	1.284800116	4.83E-13	2.87E-11	GGT1	gamma-glutamyltransferase 1 [Source:HGNC Symbol;Acc:HGNC:4250]
ENSG00000100036	73.8970991	33.3519001	118.7102138	3.55932386	1.831603209	1.07E-13	6.95E-12	SLC35E4	solute carrier family 35 member E4 [Source:HGNC Symbol;Acc:HGNC:17058]
ENSG00000100056	1024.615032	762.0663414	1314.800427	1.725309669	0.786855329	0.00000322	0.0000599	DGCR14	DiGeorge syndrome critical region gene 14 [Source:HGNC Symbol;Acc:HGNC:16817]
ENSG00000100060	7613.230554	5973.379642	9425.697351	1.577950493	0.658051943	0.0000322	0.000464694	MFNG	MFNG O-fucosylpeptide 3-beta-N-acetylglucosaminyltransferase [Source:HGNC Symbol;Acc:HGNC:7038]
ENSG00000100065	7.313238398	3.649311881	11.36284139	3.113694242	1.638627282	0.000350921	0.003725687	CARD10	caspase recruitment domain family member 10 [Source:HGNC Symbol;Acc:HGNC:16422]
ENSG00000100068	411.6800188	329.6067572	502.3925711	1.524218057	0.608069312	0.002482787	0.01915861	LRP5L	LDL receptor related protein 5 like [Source:HGNC Symbol;Acc:HGNC:25323]
ENSG00000100075	1179.11859	639.3955995	1775.654528	2.77708281	1.473570197	6.93E-19	7.65E-17	SLC25A1	solute carrier family 25 member 1 [Source:HGNC Symbol;Acc:HGNC:10979]
ENSG00000100083	3622.072025	2753.071034	4582.546804	1.664521818	0.735107781	0.00000638	0.00011065	GGA1	"golgi associated, gamma adaptin ear containing, ARF binding protein 1 [Source:HGNC Symbol;Acc:HGNC:17842]"
ENSG00000100084	572.6819142	461.5185248	695.5467129	1.507082978	0.591758852	0.001047085	0.009402219	HIRA	histone cell cycle regulator [Source:HGNC Symbol;Acc:HGNC:4916]
ENSG00000100092	2143.638049	1507.166212	2847.106921	1.88904641	0.917658146	2.46E-08	0.000000727	SH3BP1	SH3 domain binding protein 1 [Source:HGNC Symbol;Acc:HGNC:10824]
ENSG00000100097	4505.493534	2903.162718	6276.490751	2.16194935	1.112332724	6.76E-13	3.94E-11	LGALS1	galectin 1 [Source:HGNC Symbol;Acc:HGNC:6561]
ENSG00000100106	4166.706349	2961.778728	5498.468457	1.856475099	0.892565965	3.82E-09	0.000000131	TRIOBP	TRIO and F-actin binding protein [Source:HGNC Symbol;Acc:HGNC:17009]
ENSG00000100116	147.105855	66.32282861	236.3923578	3.564268334	1.833605954	2.94E-08	0.000000854	GCAT	glycine C-acetyltransferase [Source:HGNC Symbol;Acc:HGNC:4188]
ENSG00000100124	589.8258132	433.7878679	762.2888053	1.757284751	0.813347985	0.0000231	0.000347841	ANKRD54	ankyrin repeat domain 54 [Source:HGNC Symbol;Acc:HGNC:25185]
ENSG00000100139	1114.116832	833.7444156	1424.002134	1.707960027	0.77227421	0.00000244	0.0000466	MICALL1	MICAL like 1 [Source:HGNC Symbol;Acc:HGNC:29804]
ENSG00000100151	595.9745052	421.247067	789.0943053	1.873233945	0.905531087	0.00000146	0.0000297	PICK1	protein interacting with PRKCA 1 [Source:HGNC Symbol;Acc:HGNC:9394]
ENSG00000100156	9.018886497	5.77330328	12.60611005	2.183517726	1.126654243	0.003586071	0.025952326	SLC16A8	solute carrier family 16 member 8 [Source:HGNC Symbol;Acc:HGNC:16270]
ENSG00000100162	45.8290903	27.17610422	66.44554859	2.444999035	1.289833896	0.00000104	0.0000218	CENPM	centromere protein M [Source:HGNC Symbol;Acc:HGNC:18352]
ENSG00000100239	4396.33269	3204.302719	5713.839501	1.783177184	0.834450063	6.47E-08	0.00000175	PPP6R2	protein phosphatase 6 regulatory subunit 2 [Source:HGNC Symbol;Acc:HGNC:19253]
ENSG00000100241	10396.40295	6112.309796	15131.45328	2.475570411	1.307760984	7.19E-17	6.48E-15	SBF1	SET binding factor 1 [Source:HGNC Symbol;Acc:HGNC:10542]
ENSG00000100242	14208.31102	10480.02819	18329.04467	1.748949939	0.806488995	0.000000463	0.0000105	SUN2	Sad1 and UNC84 domain containing 2 [Source:HGNC Symbol;Acc:HGNC:14210]
ENSG00000100243	3994.214152	2622.619623	5510.187052	2.101024107	1.071092716	8.98E-12	4.56E-10	CYB5R3	cytochrome b5 reductase 3 [Source:HGNC Symbol;Acc:HGNC:2873]
ENSG00000100253	6.431309744	3.475698142	9.698038357	2.790241834	1.480390168	0.003687131	0.026584804	MIOX	myo-inositol oxygenase [Source:HGNC Symbol;Acc:HGNC:14522]
ENSG00000100258	4600.839415	2519.98477	6900.731391	2.738402022	1.453334263	5.95E-21	7.83E-19	LMF2	lipase maturation factor 2 [Source:HGNC Symbol;Acc:HGNC:25096]
ENSG00000100263	383.3226374	214.5225695	569.8911336	2.656555602	1.409556909	6.3E-14	4.25E-12	RHBDD3	rhomboid domain containing 3 [Source:HGNC Symbol;Acc:HGNC:1308]
ENSG00000100276	16.23161811	7.548121904	25.82916655	3.421932883	1.774811463	0.00000424	0.0000766	RASL10A	RAS like family 10 member A [Source:HGNC Symbol;Acc:HGNC:16954]
ENSG00000100280	4552.52554	3324.761139	5909.5283	1.777429431	0.829792282	9.19E-08	0.00000241	AP1B1	adaptor related protein complex 1 beta 1 subunit [Source:HGNC Symbol;Acc:HGNC:554]
ENSG00000100284	4540.347721	3468.604615	5724.90589	1.650492497	0.72289658	0.00000764	0.000130072	TOM1	target of myb1 membrane trafficking protein [Source:HGNC Symbol;Acc:HGNC:11982]
ENSG00000100290	66.13532238	34.94933141	100.6040492	2.878568636	1.525351612	1.9E-09	6.82E-08	BIK	BCL2 interacting killer [Source:HGNC Symbol;Acc:HGNC:1051]
ENSG00000100292	3419.299699	2715.137448	4197.584292	1.545993296	0.628534063	0.0000168	0.000262064	HMOX1	heme oxygenase 1 [Source:HGNC Symbol;Acc:HGNC:5013]
ENSG00000100294	246.687836	157.6524849	345.0953293	2.188962195	1.130247038	2.55E-08	0.00000075	MCAT	malonyl-CoA-acyl carrier protein transacylase [Source:HGNC Symbol;Acc:HGNC:29622]
ENSG00000100297	2368.10488	1750.129343	3051.130475	1.743374275	0.801882327	0.000000567	0.0000126	MCM5	minichromosome maintenance complex component 5 [Source:HGNC Symbol;Acc:HGNC:6948]
ENSG00000100299	3456.861047	2185.320292	4862.248197	2.224959067	1.153778795	1.53E-13	9.7E-12	ARSA	arylsulfatase A [Source:HGNC Symbol;Acc:HGNC:713]
ENSG00000100300	8467.056403	3361.78842	14109.72102	4.197087756	2.069388629	1.37E-42	7.73E-40	TSPO	translocator protein [Source:HGNC Symbol;Acc:HGNC:1158]
ENSG00000100302	1.060156296	0.263569273	1.940594584	7.362749706	2.880244658	0.003576229	0.025901175	RASD2	RASD family member 2 [Source:HGNC Symbol;Acc:HGNC:18229]
ENSG00000100304	1452.797464	1041.937952	1906.905347	1.8301525	0.871963868	0.000000129	0.00000327	TTLL12	tubulin tyrosine ligase like 12 [Source:HGNC Symbol;Acc:HGNC:28974]
ENSG00000100311	241.7792062	172.9593739	317.8432313	1.837675659	0.87788216	0.0000103	0.000169734	PDGFB	platelet derived growth factor subunit B [Source:HGNC Symbol;Acc:HGNC:8800]
ENSG00000100316	40193.36193	32438.08025	48764.98904	1.503325371	0.588157292	0.001453568	0.012389824	RPL3	ribosomal protein L3 [Source:HGNC Symbol;Acc:HGNC:10332]
ENSG00000100324	1625.393207	1177.820887	2120.078402	1.800000683	0.847997454	0.00000024	0.00000578	TAB1	TGF-beta activated kinase 1 (MAP3K7) binding protein 1 [Source:HGNC Symbol;Acc:HGNC:18157]
ENSG00000100325	8930.435685	6816.093671	11267.34002	1.653049468	0.725129898	0.00044105	0.004531118	ASCC2	activating signal cointegrator 1 complex subunit 2 [Source:HGNC Symbol;Acc:HGNC:24103]
ENSG00000100346	1064.91872	591.0011501	1588.722349	2.688188254	1.426634173	4.77E-17	4.44E-15	CACNA1I	calcium voltage-gated channel subunit alpha1 I [Source:HGNC Symbol;Acc:HGNC:1396]
ENSG00000100359	3569.814283	2340.890367	4928.098612	2.105224013	1.073973756	1.5E-11	7.38E-10	SGSM3	small G protein signaling modulator 3 [Source:HGNC Symbol;Acc:HGNC:25228]
ENSG00000100364	5339.62159	4181.089398	6620.104539	1.583344413	0.662975108	0.00000633	0.000109816	KIAA0930	KIAA0930 [Source:HGNC Symbol;Acc:HGNC:1314]
ENSG00000100376	2762.526006	3555.774165	1885.77804	-1.885574066	-0.91500382	1.01E-08	0.000000319	FAM118A	family with sequence similarity 118 member A [Source:HGNC Symbol;Acc:HGNC:1313]
ENSG00000100379	596.0603169	393.30343	820.1600342	2.085311166	1.060262676	1.95E-09	0.00000007	KCTD17	potassium channel tetramerization domain containing 17 [Source:HGNC Symbol;Acc:HGNC:25705]
ENSG00000100399	12.94884603	8.596154971	17.75971509	2.066006854	1.046845041	0.004222201	0.029679493	CHADL	chondroadherin like [Source:HGNC Symbol;Acc:HGNC:25165]
ENSG00000100401	3268.264833	2196.284932	4453.084724	2.027553283	1.019739828	1.56E-10	6.68E-09	RANGAP1	Ran GTPase activating protein 1 [Source:HGNC Symbol;Acc:HGNC:9854]
ENSG00000100403	2832.407816	2212.155995	3517.949303	1.590280844	0.669281569	0.0000166	0.00025944	ZC3H7B	zinc finger CCCH-type containing 7B [Source:HGNC Symbol;Acc:HGNC:30869]
ENSG00000100412	1862.016562	1422.835115	2347.427634	1.64982408	0.722312199	0.00000705	0.000121041	ACO2	aconitase 2 [Source:HGNC Symbol;Acc:HGNC:118]
ENSG00000100413	611.9490014	423.9430068	819.7451006	1.933621	0.951305046	3.96E-08	0.00000111	POLR3H	RNA polymerase III subunit H [Source:HGNC Symbol;Acc:HGNC:30349]
ENSG00000100416	1522.435018	1124.751254	1961.980231	1.744368121	0.80270453	0.00000144	0.0000293	TRMU	tRNA 5-methylaminomethyl-2-thiouridylate methyltransferase [Source:HGNC Symbol;Acc:HGNC:25481]
ENSG00000100417	441.655577	343.382883	550.2727653	1.602504937	0.680328802	0.000232349	0.00262435	PMM1	phosphomannomutase 1 [Source:HGNC Symbol;Acc:HGNC:9114]
ENSG00000100425	2581.884555	2022.201335	3200.481798	1.582672182	0.662362461	0.00000587	0.000102569	BRD1	bromodomain containing 1 [Source:HGNC Symbol;Acc:HGNC:1102]
ENSG00000100427	692.4470987	511.3433305	892.6144213	1.745626408	0.803744832	0.000000376	0.00000867	MLC1	megalencephalic leukoencephalopathy with subcortical cysts 1 [Source:HGNC Symbol;Acc:HGNC:17082]
ENSG00000100445	252.5109409	181.9909361	330.454104	1.815772318	0.860583313	0.0000295	0.000431388	SDR39U1	short chain dehydrogenase/reductase family 39U member 1 [Source:HGNC Symbol;Acc:HGNC:20275]
ENSG00000100473	51.04361085	38.55374267	64.84820199	1.682020927	0.750195655	0.001843831	0.015067205	COCH	cochlin [Source:HGNC Symbol;Acc:HGNC:2180]
ENSG00000100483	1213.604279	1512.336033	883.4270777	-1.711896853	-0.775595777	0.00000466	0.0000835	VCPKMT	valosin containing protein lysine methyltransferase [Source:HGNC Symbol;Acc:HGNC:20352]
ENSG00000100485	5414.326545	6959.991055	3705.960507	-1.878053219	-0.909237945	2.16E-08	0.000000643	SOS2	SOS Ras/Rho guanine nucleotide exchange factor 2 [Source:HGNC Symbol;Acc:HGNC:11188]
ENSG00000100503	10709.38521	13532.16662	7589.468921	-1.783018912	-0.834322006	0.000000294	0.00000694	NIN	ninein [Source:HGNC Symbol;Acc:HGNC:14906]
ENSG00000100519	927.4035707	1116.76876	718.1052039	-1.555160377	-0.637063367	0.000375598	0.003942852	PSMC6	"proteasome 26S subunit, ATPase 6 [Source:HGNC Symbol;Acc:HGNC:9553]"
ENSG00000100554	1455.314583	1771.392028	1105.965828	-1.601669765	-0.679576721	0.0000357	0.000509652	ATP6V1D	ATPase H+ transporting V1 subunit D [Source:HGNC Symbol;Acc:HGNC:13527]
ENSG00000100567	2141.218497	2752.718638	1465.34992	-1.878540136	-0.90961194	7.45E-09	0.000000242	PSMA3	proteasome subunit alpha 3 [Source:HGNC Symbol;Acc:HGNC:9532]
ENSG00000100577	219.9652941	166.5656009	278.9860077	1.674931716	0.744102281	0.000391725	0.004092565	GSTZ1	glutathione S-transferase zeta 1 [Source:HGNC Symbol;Acc:HGNC:4643]
ENSG00000100599	10998.29135	7684.313011	14661.10951	1.907927161	0.932006095	1.77E-09	6.43E-08	RIN3	Ras and Rab interactor 3 [Source:HGNC Symbol;Acc:HGNC:18751]
ENSG00000100632	602.8945447	716.4366404	477.4006494	-1.500703112	-0.585638594	0.000433003	0.004459242	ERH	enhancer of rudimentary homolog (Drosophila) [Source:HGNC Symbol;Acc:HGNC:3447]
ENSG00000100697	7815.774815	10187.20147	5194.7243	-1.961066823	-0.971638695	3.73E-09	0.000000129	DICER1	"dicer 1, ribonuclease III [Source:HGNC Symbol;Acc:HGNC:17098]"
ENSG00000100721	1747.914874	1323.960947	2216.49553	1.674139661	0.743419886	0.000172548	0.002021652	TCL1A	T-cell leukemia/lymphoma 1A [Source:HGNC Symbol;Acc:HGNC:11648]
ENSG00000100726	1636.183348	673.9215984	2699.735809	4.006008734	2.002165566	1.16E-34	3.75E-32	TELO2	telomere maintenance 2 [Source:HGNC Symbol;Acc:HGNC:29099]
ENSG00000100731	9582.798709	11499.12565	7464.753146	-1.540456252	-0.623357711	0.0000732	0.000953128	PCNX1	pecanex homolog 1 (Drosophila) [Source:HGNC Symbol;Acc:HGNC:19740]
ENSG00000100744	982.8365009	1218.327752	722.5566975	-1.686134466	-0.753719593	0.00000507	0.0000899	GSKIP	GSK3B interacting protein [Source:HGNC Symbol;Acc:HGNC:20343]
ENSG00000100784	2289.354039	2884.054055	1632.054021	-1.767131491	-0.821409394	0.000000384	0.00000885	RPS6KA5	ribosomal protein S6 kinase A5 [Source:HGNC Symbol;Acc:HGNC:10434]
ENSG00000100889	1014.726152	740.976514	1317.291541	1.777777724	0.830074955	0.000000719	0.0000156	PCK2	"phosphoenolpyruvate carboxykinase 2, mitochondrial [Source:HGNC Symbol;Acc:HGNC:8725]"
ENSG00000100908	141.8859797	99.10513889	189.1700669	1.908781613	0.932652051	0.0000475	0.000654413	EMC9	ER membrane protein complex subunit 9 [Source:HGNC Symbol;Acc:HGNC:20273]
ENSG00000100918	1176.751281	943.1408692	1434.952262	1.521461225	0.605457566	0.000776724	0.007324185	REC8	REC8 meiotic recombination protein [Source:HGNC Symbol;Acc:HGNC:16879]
ENSG00000100949	1264.082486	923.2369356	1640.806515	1.777232313	0.829632277	0.000000697	0.0000151	RABGGTA	Rab geranylgeranyltransferase alpha subunit [Source:HGNC Symbol;Acc:HGNC:9795]
ENSG00000100968	8.370795547	4.123194956	13.06551199	3.168783463	1.663929077	0.000166958	0.001962185	NFATC4	nuclear factor of activated T-cells 4 [Source:HGNC Symbol;Acc:HGNC:7778]
ENSG00000100982	3677.805869	2962.836881	4468.03475	1.508025899	0.592661206	0.000187716	0.002179814	PCIF1	PDX1 C-terminal inhibiting factor 1 [Source:HGNC Symbol;Acc:HGNC:16200]
ENSG00000100994	3315.972715	2582.250141	4126.929243	1.598191119	0.676439943	0.0000146	0.000231225	PYGB	"phosphorylase, glycogen; brain [Source:HGNC Symbol;Acc:HGNC:9723]"
ENSG00000101057	215.3760533	122.3174746	318.2302718	2.60167464	1.379440553	4.44E-11	2.05E-09	MYBL2	MYB proto-oncogene like 2 [Source:HGNC Symbol;Acc:HGNC:7548]
ENSG00000101084	257.8572436	33.59452039	505.7265692	15.05384102	3.912059736	2.77E-71	5.4E-68	C20orf24	chromosome 20 open reading frame 24 [Source:HGNC Symbol;Acc:HGNC:15870]
ENSG00000101109	16955.85296	20181.5669	13390.59018	-1.507145438	-0.591818642	0.000199021	0.002292279	STK4	serine/threonine kinase 4 [Source:HGNC Symbol;Acc:HGNC:11408]
ENSG00000101132	71.45943506	96.3092815	43.99381532	-2.189155016	-1.130374117	0.0000221	0.000334174	PFDN4	prefoldin subunit 4 [Source:HGNC Symbol;Acc:HGNC:8868]
ENSG00000101161	4455.110847	3407.409301	5613.096766	1.647320962	0.720121675	0.00000959	0.00015923	PRPF6	pre-mRNA processing factor 6 [Source:HGNC Symbol;Acc:HGNC:15860]
ENSG00000101187	31.07859535	16.25497593	47.46259577	2.919881025	1.545909586	0.00000109	0.0000228	SLCO4A1	solute carrier organic anion transporter family member 4A1 [Source:HGNC Symbol;Acc:HGNC:10953]
ENSG00000101188	106.6497163	75.51133458	141.0658224	1.868141031	0.901603372	0.0000467	0.00064558	NTSR1	neurotensin receptor 1 (high affinity) [Source:HGNC Symbol;Acc:HGNC:8039]
ENSG00000101194	760.3865943	466.6830598	1085.00629	2.324931809	1.217188402	5.53E-12	2.89E-10	SLC17A9	solute carrier family 17 member 9 [Source:HGNC Symbol;Acc:HGNC:16192]
ENSG00000101199	4557.33566	3015.539714	6261.425917	2.076386488	1.054075005	1.61E-11	7.89E-10	ARFGAP1	ADP ribosylation factor GTPase activating protein 1 [Source:HGNC Symbol;Acc:HGNC:15852]
ENSG00000101200	1.477041204	0.069863505	3.032342871	43.40381839	5.439750062	0.000000636	0.0000139	AVP	arginine vasopressin [Source:HGNC Symbol;Acc:HGNC:894]
ENSG00000101210	15.82463424	8.874614597	23.5062349	2.64870487	1.405287101	0.0000559	0.000753901	EEF1A2	eukaryotic translation elongation factor 1 alpha 2 [Source:HGNC Symbol;Acc:HGNC:3192]
ENSG00000101213	98.14954913	64.01269704	135.8797541	2.122700032	1.085900512	0.00000845	0.000141846	PTK6	protein tyrosine kinase 6 [Source:HGNC Symbol;Acc:HGNC:9617]
ENSG00000101216	1974.191107	1398.02223	2611.00934	1.86764508	0.901220317	1.93E-08	0.00000058	GMEB2	glucocorticoid modulatory element binding protein 2 [Source:HGNC Symbol;Acc:HGNC:4371]
ENSG00000101220	1644.946711	1012.407263	2344.069258	2.315342198	1.211225434	8E-14	5.33E-12	C20orf27	chromosome 20 open reading frame 27 [Source:HGNC Symbol;Acc:HGNC:15873]
ENSG00000101224	8619.681341	6437.885763	11031.13961	1.713472407	0.776922959	0.00000232	0.0000446	CDC25B	cell division cycle 25B [Source:HGNC Symbol;Acc:HGNC:1726]
ENSG00000101230	76.62136881	56.13468591	99.26454465	1.768328139	0.822386012	0.000281375	0.003086991	ISM1	"isthmin 1, angiogenesis inhibitor [Source:HGNC Symbol;Acc:HGNC:16213]"
ENSG00000101236	14315.37956	17250.80047	11070.96698	-1.558201781	-0.639882069	0.0000442	0.000614606	RNF24	ring finger protein 24 [Source:HGNC Symbol;Acc:HGNC:13779]
ENSG00000101246	1925.867507	1251.990615	2670.678808	2.133146028	1.092982731	8.17E-12	4.17E-10	ARFRP1	ADP ribosylation factor related protein 1 [Source:HGNC Symbol;Acc:HGNC:662]
ENSG00000101255	519.4522892	364.8001503	690.3836006	1.892498126	0.920291871	0.00000137	0.000028	TRIB3	tribbles pseudokinase 3 [Source:HGNC Symbol;Acc:HGNC:16228]
ENSG00000101265	42019.03752	49959.39888	33242.84864	-1.502861546	-0.587712104	0.000540284	0.005366411	RASSF2	Ras association domain family member 2 [Source:HGNC Symbol;Acc:HGNC:9883]
ENSG00000101298	665.4667202	473.105508	878.076481	1.855984482	0.892184648	0.000000281	0.00000666	SNPH	syntaphilin [Source:HGNC Symbol;Acc:HGNC:15931]
ENSG00000101400	220.042744	146.2084925	301.6490219	2.06314296	1.044843792	0.00000106	0.0000222	SNTA1	syntrophin alpha 1 [Source:HGNC Symbol;Acc:HGNC:11167]
ENSG00000101405	6.457027024	0.448218907	13.09834126	29.22308958	4.869036808	2.49E-17	2.36E-15	OXT	oxytocin/neurophysin I prepropeptide [Source:HGNC Symbol;Acc:HGNC:8528]
ENSG00000101412	203.3671329	137.8821309	275.7452929	1.999862428	0.999900759	0.0000282	0.000414602	E2F1	E2F transcription factor 1 [Source:HGNC Symbol;Acc:HGNC:3113]
ENSG00000101439	11263.01574	4689.222846	18528.78683	3.951355574	1.982347677	6.89E-35	2.25E-32	CST3	cystatin C [Source:HGNC Symbol;Acc:HGNC:2475]
ENSG00000101440	3.260646049	1.403467802	5.313316743	3.785848691	1.920616752	0.000740267	0.007024036	ASIP	agouti signaling protein [Source:HGNC Symbol;Acc:HGNC:745]
ENSG00000101460	336.7765974	258.2174571	423.6051208	1.640497608	0.71413349	0.000695605	0.006670754	MAP1LC3A	microtubule associated protein 1 light chain 3 alpha [Source:HGNC Symbol;Acc:HGNC:6838]
ENSG00000101596	30853.42742	39265.32387	21556.06818	-1.821543872	-0.865161742	0.00000061	0.0000134	SMCHD1	structural maintenance of chromosomes flexible hinge domain containing 1 [Source:HGNC Symbol;Acc:HGNC:29090]
ENSG00000101638	5.813452683	2.73921481	9.211294543	3.362749979	1.749641518	0.007374973	0.04629734	ST8SIA5	"ST8 alpha-N-acetyl-neuraminide alpha-2,8-sialyltransferase 5 [Source:HGNC Symbol;Acc:HGNC:17827]"
ENSG00000101680	1.62223076	0.024392765	3.388262227	138.9043925	7.117948411	0.000000015	0.000000461	LAMA1	laminin subunit alpha 1 [Source:HGNC Symbol;Acc:HGNC:6481]
ENSG00000101745	4648.506206	5752.357103	3428.460477	-1.677825118	-0.746592349	0.0000139	0.000221421	ANKRD12	ankyrin repeat domain 12 [Source:HGNC Symbol;Acc:HGNC:29135]
ENSG00000101751	1004.545822	1263.409359	718.433492	-1.758561333	-0.814395651	0.0000021	0.0000408	POLI	DNA polymerase iota [Source:HGNC Symbol;Acc:HGNC:9182]
ENSG00000101752	1982.303828	2425.893832	1492.020138	-1.625912257	-0.701249405	0.000078	0.001007933	MIB1	mindbomb E3 ubiquitin protein ligase 1 [Source:HGNC Symbol;Acc:HGNC:21086]
ENSG00000101846	465.072167	565.1698233	354.4379152	-1.594552387	-0.673151495	0.000531178	0.005294577	STS	"steroid sulfatase (microsomal), isozyme S [Source:HGNC Symbol;Acc:HGNC:11425]"
ENSG00000101883	13.91187014	7.058479039	21.48667082	3.044093594	1.606012717	0.0000636	0.00084109	RHOXF1	Rhox homeobox family member 1 [Source:HGNC Symbol;Acc:HGNC:29993]
ENSG00000101916	10126.53442	12244.29813	7785.848209	-1.572635095	-0.653183954	0.000174208	0.00203612	TLR8	toll like receptor 8 [Source:HGNC Symbol;Acc:HGNC:15632]
ENSG00000101928	268.4442721	321.8143145	209.4563305	-1.536426775	-0.619579011	0.001015689	0.009167181	MOSPD1	motile sperm domain containing 1 [Source:HGNC Symbol;Acc:HGNC:25235]
ENSG00000101940	2351.670394	1575.277215	3209.789171	2.03760274	1.026872805	5.1E-10	2.02E-08	WDR13	WD repeat domain 13 [Source:HGNC Symbol;Acc:HGNC:14352]
ENSG00000101972	9505.266571	11495.8044	7305.198439	-1.573647109	-0.654112052	0.000123528	0.001505978	STAG2	stromal antigen 2 [Source:HGNC Symbol;Acc:HGNC:11355]
ENSG00000101986	1218.217516	723.7557048	1764.72794	2.438292269	1.285871067	2.81E-15	2.15E-13	ABCD1	ATP binding cassette subfamily D member 1 [Source:HGNC Symbol;Acc:HGNC:61]
ENSG00000101997	1452.448099	983.8312963	1970.392985	2.002775265	1.002000543	9.41E-10	3.58E-08	CCDC22	coiled-coil domain containing 22 [Source:HGNC Symbol;Acc:HGNC:28909]
ENSG00000102010	340.8122321	465.9530866	202.4986559	-2.301018171	-1.202272376	1.14E-10	4.95E-09	BMX	BMX non-receptor tyrosine kinase [Source:HGNC Symbol;Acc:HGNC:1079]
ENSG00000102030	584.7429365	420.7986687	765.9444955	1.820216062	0.86410971	0.00000384	0.0000702	NAA10	"N(alpha)-acetyltransferase 10, NatA catalytic subunit [Source:HGNC Symbol;Acc:HGNC:18704]"
ENSG00000102032	1160.253364	821.4760453	1534.691454	1.868212059	0.901658223	0.000000106	0.00000273	RENBP	renin binding protein [Source:HGNC Symbol;Acc:HGNC:9959]
ENSG00000102081	3235.062547	3968.354174	2424.582328	-1.636716613	-0.71080455	0.0000138	0.000219831	FMR1	fragile X mental retardation 1 [Source:HGNC Symbol;Acc:HGNC:3775]
ENSG00000102103	1251.492567	970.1606308	1562.438392	1.610494533	0.687503763	0.000141492	0.001693134	PQBP1	polyglutamine binding protein 1 [Source:HGNC Symbol;Acc:HGNC:9330]
ENSG00000102109	337.2243524	4.081613072	705.4347485	172.8323425	7.433229407	3.23E-180	3.77E-176	PCSK1N	proprotein convertase subtilisin/kexin type 1 inhibitor [Source:HGNC Symbol;Acc:HGNC:17301]
ENSG00000102119	1650.56454	1183.326404	2166.985638	1.831266192	0.872841516	0.000000185	0.00000457	EMD	emerin [Source:HGNC Symbol;Acc:HGNC:3331]
ENSG00000102125	2563.268156	1992.978908	3193.58785	1.602419291	0.680251695	0.0000331	0.000475384	TAZ	tafazzin [Source:HGNC Symbol;Acc:HGNC:11577]
ENSG00000102145	1078.484881	687.8968308	1510.187462	2.195369123	1.134463531	0.000000783	0.0000168	GATA1	GATA binding protein 1 [Source:HGNC Symbol;Acc:HGNC:4170]
ENSG00000102178	1869.575676	1501.677075	2276.200444	1.515772253	0.600053003	0.000173177	0.002026606	UBL4A	ubiquitin like 4A [Source:HGNC Symbol;Acc:HGNC:12505]
ENSG00000102218	4010.910902	5240.774911	2651.587524	-1.976466877	-0.982923777	5.27E-09	0.000000176	RP2	retinitis pigmentosa 2 (X-linked recessive) [Source:HGNC Symbol;Acc:HGNC:10274]
ENSG00000102225	1896.302772	1512.167872	2320.872924	1.534798462	0.618049224	0.000171481	0.002011299	CDK16	cyclin dependent kinase 16 [Source:HGNC Symbol;Acc:HGNC:8749]
ENSG00000102226	1950.106882	1539.979771	2403.405268	1.560673272	0.64216854	0.000103236	0.001286473	USP11	ubiquitin specific peptidase 11 [Source:HGNC Symbol;Acc:HGNC:12609]
ENSG00000102312	505.1647583	371.6021145	652.7866278	1.756681683	0.812852793	0.0000131	0.000210076	PORCN	porcupine homolog (Drosophila) [Source:HGNC Symbol;Acc:HGNC:17652]
ENSG00000102445	4277.846461	5090.135826	3380.052951	-1.505933754	-0.590658306	0.0000237	0.00035498	RUBCNL	RUN and cysteine rich domain containing beclin 1 interacting protein like [Source:HGNC Symbol;Acc:HGNC:20420]
ENSG00000102524	5342.709751	6402.369117	4171.507293	-1.53478555	-0.618037088	0.000928563	0.00849565	TNFSF13B	tumor necrosis factor superfamily member 13b [Source:HGNC Symbol;Acc:HGNC:11929]
ENSG00000102531	2542.988309	3018.896418	2016.98461	-1.496737458	-0.581821181	0.000845523	0.00785047	FNDC3A	fibronectin type III domain containing 3A [Source:HGNC Symbol;Acc:HGNC:20296]
ENSG00000102554	231.8780229	283.1792139	175.1767064	-1.616534638	-0.692904422	0.001076572	0.009624425	KLF5	Kruppel like factor 5 [Source:HGNC Symbol;Acc:HGNC:6349]
ENSG00000102575	1052.420284	726.5727346	1412.567576	1.944151643	0.959140753	2.16E-08	0.000000645	ACP5	"acid phosphatase 5, tartrate resistant [Source:HGNC Symbol;Acc:HGNC:124]"
ENSG00000102580	4270.210167	5214.84612	3226.13885	-1.616435735	-0.69281615	0.0000304	0.000442595	DNAJC3	DnaJ heat shock protein family (Hsp40) member C3 [Source:HGNC Symbol;Acc:HGNC:9439]
ENSG00000102780	575.8214951	687.7879862	452.0690577	-1.521422389	-0.605420742	0.001013656	0.009154864	DGKH	diacylglycerol kinase eta [Source:HGNC Symbol;Acc:HGNC:2854]
ENSG00000102858	6384.751435	4597.451979	8360.187676	1.818439369	0.862700824	2.33E-08	0.000000691	MGRN1	mahogunin ring finger 1 [Source:HGNC Symbol;Acc:HGNC:20254]
ENSG00000102871	2552.56612	900.1105702	4378.96436	4.864918272	2.282415569	1.51E-47	1.11E-44	TRADD	TNFRSF1A associated via death domain [Source:HGNC Symbol;Acc:HGNC:12030]
ENSG00000102878	167.6399589	102.8881933	239.2076998	2.324928566	1.21718639	1.75E-08	0.00000053	HSF4	heat shock transcription factor 4 [Source:HGNC Symbol;Acc:HGNC:5227]
ENSG00000102879	68008.14282	49182.04582	88815.93424	1.805860914	0.852686782	0.00000473	0.0000847	CORO1A	coronin 1A [Source:HGNC Symbol;Acc:HGNC:2252]
ENSG00000102890	316.9128091	202.2979595	443.5923797	2.192767444	1.132752814	1.17E-08	0.000000364	ELMO3	engulfment and cell motility 3 [Source:HGNC Symbol;Acc:HGNC:17289]
ENSG00000102901	1546.54247	1102.590614	2037.226101	1.847672268	0.885708881	0.000000156	0.00000389	CENPT	centromere protein T [Source:HGNC Symbol;Acc:HGNC:25787]
ENSG00000102908	3132.113576	4073.291125	2091.864706	-1.947205818	-0.961405384	3.02E-09	0.000000105	NFAT5	nuclear factor of activated T-cells 5 [Source:HGNC Symbol;Acc:HGNC:7774]
ENSG00000102931	42.91643099	0.233541705	90.09225598	385.7651717	8.591579087	3.13E-81	7.7E-78	ARL2BP	ADP ribosylation factor like GTPase 2 binding protein [Source:HGNC Symbol;Acc:HGNC:17146]
ENSG00000102977	968.8090514	653.0574756	1317.797635	2.017889213	1.012846969	4.76E-09	0.000000161	ACD	adrenocortical dysplasia homolog [Source:HGNC Symbol;Acc:HGNC:25070]
ENSG00000102981	192.4527116	109.7921284	283.8144089	2.585016003	1.370173212	1.19E-10	5.14E-09	PARD6A	par-6 family cell polarity regulator alpha [Source:HGNC Symbol;Acc:HGNC:15943]
ENSG00000102996	25.05326561	12.29231859	39.15747021	3.185523538	1.671530498	0.00000057	0.0000126	MMP15	matrix metallopeptidase 15 [Source:HGNC Symbol;Acc:HGNC:7161]
ENSG00000103024	883.0805089	269.3278149	1561.43875	5.797539888	2.535440841	2.35E-50	1.99E-47	NME3	NME/NM23 nucleoside diphosphate kinase 3 [Source:HGNC Symbol;Acc:HGNC:7851]
ENSG00000103043	1886.921975	1414.152208	2409.45698	1.703817288	0.768770633	0.00000301	0.0000564	VAC14	"Vac14, PIKFYVE complex component [Source:HGNC Symbol;Acc:HGNC:25507]"
ENSG00000103056	1209.713896	821.0834113	1639.252853	1.996451068	0.997437712	3.53E-08	0.000001	SMPD3	sphingomyelin phosphodiesterase 3 [Source:HGNC Symbol;Acc:HGNC:14240]
ENSG00000103066	432.1485477	338.4009152	535.764352	1.583223709	0.662865122	0.000373952	0.003929106	PLA2G15	phospholipase A2 group XV [Source:HGNC Symbol;Acc:HGNC:17163]
ENSG00000103089	18.22043661	12.16470772	24.91361065	2.048023777	1.034232464	0.006829891	0.043400669	FA2H	fatty acid 2-hydroxylase [Source:HGNC Symbol;Acc:HGNC:21197]
ENSG00000103126	3650.091413	2519.972305	4899.170427	1.944136615	0.959129601	6.84E-10	2.66E-08	AXIN1	axin 1 [Source:HGNC Symbol;Acc:HGNC:903]
ENSG00000103145	310.5958277	186.8330217	447.3862976	2.39457829	1.259771605	2.33E-10	9.77E-09	HCFC1R1	host cell factor C1 regulator 1 [Source:HGNC Symbol;Acc:HGNC:21198]
ENSG00000103148	5947.582987	3884.887444	8227.404378	2.117797361	1.082564554	1.05E-08	0.000000332	NPRL3	"NPR3 like, GATOR1 complex subunit [Source:HGNC Symbol;Acc:HGNC:14124]"
ENSG00000103152	486.159796	229.7680771	769.540117	3.349203801	1.743818167	2.39E-22	3.56E-20	MPG	N-methylpurine DNA glycosylase [Source:HGNC Symbol;Acc:HGNC:7211]
ENSG00000103154	449.5446493	347.7609474	562.042425	1.616174643	0.692583104	0.0000791	0.001020115	NECAB2	N-terminal EF-hand calcium binding protein 2 [Source:HGNC Symbol;Acc:HGNC:23746]
ENSG00000103168	2223.660911	1427.573818	3103.546646	2.174000817	1.120352482	1.68E-12	9.35E-11	TAF1C	"TATA-box binding protein associated factor, RNA polymerase I subunit C [Source:HGNC Symbol;Acc:HGNC:11534]"
ENSG00000103174	992.2838012	644.03095	1377.194847	2.138398546	1.096530762	3.36E-11	1.58E-09	NAGPA	N-acetylglucosamine-1-phosphodiester alpha-N-acetylglucosaminidase [Source:HGNC Symbol;Acc:HGNC:17378]
ENSG00000103197	4162.607974	2955.408529	5496.881046	1.859939494	0.89525569	0.000000017	0.000000517	TSC2	tuberous sclerosis 2 [Source:HGNC Symbol;Acc:HGNC:12363]
ENSG00000103199	515.9789836	384.6987033	661.0782408	1.718431165	0.781092063	0.0000164	0.000256944	ZNF500	zinc finger protein 500 [Source:HGNC Symbol;Acc:HGNC:23716]
ENSG00000103202	1007.440036	546.4394456	1516.967004	2.776093519	1.473056169	1.11E-15	8.74E-14	NME4	NME/NM23 nucleoside diphosphate kinase 4 [Source:HGNC Symbol;Acc:HGNC:7852]
ENSG00000103227	655.3039382	428.7126241	905.7469696	2.112713549	1.079097174	0.000000003	0.000000105	LMF1	lipase maturation factor 1 [Source:HGNC Symbol;Acc:HGNC:14154]
ENSG00000103245	826.6711146	509.594531	1177.124181	2.309923104	1.207844826	4.9E-12	2.58E-10	NARFL	nuclear prelamin A recognition factor like [Source:HGNC Symbol;Acc:HGNC:14179]
ENSG00000103249	2969.811063	2017.641674	4022.20881	1.993519891	0.995318001	8.59E-10	3.29E-08	CLCN7	chloride voltage-gated channel 7 [Source:HGNC Symbol;Acc:HGNC:2025]
ENSG00000103253	231.9977497	40.90503748	443.2054844	10.83498541	3.437625306	3.15E-58	3.34E-55	HAGHL	hydroxyacylglutathione hydrolase-like [Source:HGNC Symbol;Acc:HGNC:14177]
ENSG00000103254	346.0309437	45.1331814	678.6021548	15.03554887	3.910305629	2.42E-81	6.26E-78	FAM173A	family with sequence similarity 173 member A [Source:HGNC Symbol;Acc:HGNC:14152]
ENSG00000103257	772.0064936	465.3173204	1110.978738	2.387572285	1.255544412	2.06E-11	9.92E-10	SLC7A5	solute carrier family 7 member 5 [Source:HGNC Symbol;Acc:HGNC:11063]
ENSG00000103260	188.595495	73.90792166	315.3554445	4.266869335	2.093177931	1.12E-21	1.58E-19	METRN	"meteorin, glial cell differentiation regulator [Source:HGNC Symbol;Acc:HGNC:14151]"
ENSG00000103264	857.8873411	646.5719634	1091.446443	1.68805099	0.755358483	0.0000217	0.000329889	FBXO31	F-box protein 31 [Source:HGNC Symbol;Acc:HGNC:16510]
ENSG00000103266	788.611176	271.1286454	1360.565552	5.018154943	2.327157017	3E-40	1.4E-37	STUB1	STIP1 homology and U-box containing protein 1 [Source:HGNC Symbol;Acc:HGNC:11427]
ENSG00000103269	53.8135549	17.02129318	94.47868627	5.550617409	2.472648255	7.15E-19	7.88E-17	RHBDL1	rhomboid like 1 [Source:HGNC Symbol;Acc:HGNC:10007]
ENSG00000103274	359.5722588	288.9399087	437.6395931	1.514638788	0.59897378	0.00121913	0.010692116	NUBP1	nucleotide binding protein 1 [Source:HGNC Symbol;Acc:HGNC:8041]
ENSG00000103275	2473.36887	1934.460278	3069.004683	1.586491446	0.665839743	0.0000202	0.000308837	UBE2I	ubiquitin conjugating enzyme E2 I [Source:HGNC Symbol;Acc:HGNC:12485]
ENSG00000103326	2796.379564	897.4271197	4895.221738	5.454729004	2.447507524	1.23E-53	1.14E-50	CAPN15	calpain 15 [Source:HGNC Symbol;Acc:HGNC:11182]
ENSG00000103335	6063.96325	3661.682615	8719.11553	2.381177302	1.251675048	1.42E-15	1.12E-13	PIEZO1	piezo type mechanosensitive ion channel component 1 [Source:HGNC Symbol;Acc:HGNC:28993]
ENSG00000103355	571.2913599	326.8047386	841.5134151	2.574973113	1.364557368	5.64E-11	2.56E-09	PRSS33	"protease, serine 33 [Source:HGNC Symbol;Acc:HGNC:30405]"
ENSG00000103363	2149.650809	1649.942563	2701.959923	1.637608474	0.711590473	0.0000889	0.001129509	TCEB2	transcription elongation factor B subunit 2 [Source:HGNC Symbol;Acc:HGNC:11619]
ENSG00000103490	1650.91458	1177.636997	2174.010857	1.846078938	0.884464244	3.61E-08	0.00000102	PYCARD	PYD and CARD domain containing [Source:HGNC Symbol;Acc:HGNC:16608]
ENSG00000103495	367.7569795	167.7749182	588.789784	3.509402896	1.811225586	3.3E-22	4.86E-20	MAZ	MYC associated zinc finger protein [Source:HGNC Symbol;Acc:HGNC:6914]
ENSG00000103502	4028.265458	3229.320502	4911.309884	1.520849318	0.604877222	0.000271452	0.002995984	CDIPT	CDP-diacylglycerol--inositol 3-phosphatidyltransferase [Source:HGNC Symbol;Acc:HGNC:1769]
ENSG00000103507	2120.93408	1551.621249	2750.174577	1.772452252	0.825746763	0.000000174	0.00000431	BCKDK	branched chain ketoacid dehydrogenase kinase [Source:HGNC Symbol;Acc:HGNC:16902]
ENSG00000103512	35.79859889	18.85745022	54.52302637	2.891325483	1.531731025	0.000000107	0.00000277	NOMO1	NODAL modulator 1 [Source:HGNC Symbol;Acc:HGNC:30060]
ENSG00000103540	948.3140194	1179.139256	693.1913895	-1.701029866	-0.766408471	0.0000188	0.000288809	CCP110	centriolar coiled-coil protein 110 [Source:HGNC Symbol;Acc:HGNC:24342]
ENSG00000103549	2873.020984	2206.530494	3609.668367	1.635902326	0.710086612	0.00000781	0.000132405	RNF40	ring finger protein 40 [Source:HGNC Symbol;Acc:HGNC:16867]
ENSG00000103569	38702.27709	45979.42858	30659.10965	-1.499698756	-0.584672736	0.001006942	0.009101264	AQP9	aquaporin 9 [Source:HGNC Symbol;Acc:HGNC:643]
ENSG00000103653	16912.07123	12073.70162	22259.74291	1.843655211	0.882568877	3.09E-08	0.000000893	CSK	c-src tyrosine kinase [Source:HGNC Symbol;Acc:HGNC:2444]
ENSG00000103723	127.2744827	32.43673404	232.0951523	7.155318165	2.839015919	3.71E-32	1.05E-29	AP3B2	adaptor related protein complex 3 beta 2 subunit [Source:HGNC Symbol;Acc:HGNC:567]
ENSG00000103932	1055.115733	819.1969079	1315.868118	1.606290387	0.683732728	0.0000716	0.000935233	RPAP1	RNA polymerase II associated protein 1 [Source:HGNC Symbol;Acc:HGNC:24567]
ENSG00000103994	7797.240927	9616.843163	5786.101614	-1.662059156	-0.732971731	0.00000477	0.0000853	ZNF106	zinc finger protein 106 [Source:HGNC Symbol;Acc:HGNC:12886]
ENSG00000104093	3914.518767	4870.744746	2857.637423	-1.704465621	-0.769319501	0.00000399	0.0000725	DMXL2	Dmx like 2 [Source:HGNC Symbol;Acc:HGNC:2938]
ENSG00000104142	1870.557196	1434.284585	2352.753239	1.640367095	0.71401871	0.0000138	0.000220335	VPS18	"VPS18, CORVET/HOPS core subunit [Source:HGNC Symbol;Acc:HGNC:15972]"
ENSG00000104164	2366.391773	2928.510216	1745.102968	-1.678130327	-0.746854764	0.00000813	0.00013705	BLOC1S6	biogenesis of lysosomal organelles complex 1 subunit 6 [Source:HGNC Symbol;Acc:HGNC:8549]
ENSG00000104177	234.4213108	283.4377976	180.2451937	-1.572512375	-0.65307137	0.002634683	0.020081823	MYEF2	myelin expression factor 2 [Source:HGNC Symbol;Acc:HGNC:17940]
ENSG00000104205	438.0911851	531.4275677	334.9299202	-1.586682872	-0.666013807	0.000363788	0.003840465	SGK3	serum/glucocorticoid regulated kinase family member 3 [Source:HGNC Symbol;Acc:HGNC:10812]
ENSG00000104228	1235.166818	963.4710377	1535.462154	1.593677541	0.672359749	0.0000441	0.000612962	TRIM35	tripartite motif containing 35 [Source:HGNC Symbol;Acc:HGNC:16285]
ENSG00000104231	724.4366423	881.6809283	550.6403263	-1.601192079	-0.679146383	0.000166311	0.001957536	ZFAND1	zinc finger AN1-type containing 1 [Source:HGNC Symbol;Acc:HGNC:25858]
ENSG00000104237	1.162025193	0	2.446368828	100	#DIV/0!	0.00000192	0.0000377	RP1	retinitis pigmentosa 1 (autosomal dominant) [Source:HGNC Symbol;Acc:HGNC:10263]
ENSG00000104320	3521.005035	4383.67774	2567.524676	-1.707355641	-0.771763603	0.00000375	0.0000687	NBN	nibrin [Source:HGNC Symbol;Acc:HGNC:7652]
ENSG00000104343	2690.873567	3524.52666	1769.467518	-1.991857224	-0.994114239	7.87E-10	3.04E-08	UBE2W	ubiquitin conjugating enzyme E2 W (putative) [Source:HGNC Symbol;Acc:HGNC:25616]
ENSG00000104371	6.102903429	9.511339019	2.335685145	-4.072183724	-2.02580265	0.001757589	0.014509741	DKK4	dickkopf WNT signaling pathway inhibitor 4 [Source:HGNC Symbol;Acc:HGNC:2894]
ENSG00000104408	7743.069239	9334.822762	5983.762714	-1.560025558	-0.641569664	0.0000332	0.000477022	EIF3E	eukaryotic translation initiation factor 3 subunit E [Source:HGNC Symbol;Acc:HGNC:3277]
ENSG00000104412	459.5202101	588.1329921	317.3692406	-1.853150581	-0.889980114	0.00000138	0.0000282	EMC2	ER membrane protein complex subunit 2 [Source:HGNC Symbol;Acc:HGNC:28963]
ENSG00000104450	302.639153	367.514183	230.9351724	-1.591417103	-0.670312009	0.001418285	0.012144501	SPAG1	sperm associated antigen 1 [Source:HGNC Symbol;Acc:HGNC:11212]
ENSG00000104522	25.30549813	15.10734758	36.5771382	2.421148915	1.275691816	0.000125753	0.001529507	TSTA3	tissue specific transplantation antigen P35B [Source:HGNC Symbol;Acc:HGNC:12390]
ENSG00000104643	782.3428994	946.1459222	601.297453	-1.573507283	-0.653983857	0.000277399	0.003049107	MTMR9	myotubularin related protein 9 [Source:HGNC Symbol;Acc:HGNC:14596]
ENSG00000104671	171.808898	215.3303563	123.7062336	-1.7406589	-0.799633519	0.000237107	0.002673561	DCTN6	dynactin subunit 6 [Source:HGNC Symbol;Acc:HGNC:16964]
ENSG00000104679	897.4773419	690.242219	1126.526688	1.632074448	0.706706868	0.0000548	0.000741497	R3HCC1	R3H domain and coiled-coil containing 1 [Source:HGNC Symbol;Acc:HGNC:27329]
ENSG00000104731	2571.542418	1974.771293	3231.131556	1.636205451	0.710353913	0.0000108	0.000176421	KLHDC4	kelch domain containing 4 [Source:HGNC Symbol;Acc:HGNC:25272]
ENSG00000104763	15474.90339	18448.80503	12187.95946	-1.51369104	-0.598070766	0.000273521	0.003012859	ASAH1	N-acylsphingosine amidohydrolase 1 [Source:HGNC Symbol;Acc:HGNC:735]
ENSG00000104774	5581.278612	4116.907031	7199.794569	1.748835841	0.806394873	0.000000157	0.00000391	MAN2B1	mannosidase alpha class 2B member 1 [Source:HGNC Symbol;Acc:HGNC:6826]
ENSG00000104783	1167.817814	603.3471207	1791.706474	2.969611378	1.570274143	4.25E-22	6.21E-20	KCNN4	potassium calcium-activated channel subfamily N member 4 [Source:HGNC Symbol;Acc:HGNC:6293]
ENSG00000104805	5366.986429	4079.079672	6790.462319	1.664704508	0.735266116	0.00000265	0.0000502	NUCB1	nucleobindin 1 [Source:HGNC Symbol;Acc:HGNC:8043]
ENSG00000104814	231.7643989	165.4968469	305.0074827	1.842980628	0.882040906	0.0000346	0.000494098	MAP4K1	mitogen-activated protein kinase kinase kinase kinase 1 [Source:HGNC Symbol;Acc:HGNC:6863]
ENSG00000104833	61.06050849	32.63699594	92.47596972	2.833470638	1.502570253	4.82E-09	0.000000163	TUBB4A	tubulin beta 4A class IVa [Source:HGNC Symbol;Acc:HGNC:20774]
ENSG00000104852	13277.7068	8697.74278	18339.7723	2.108566874	1.076262778	1.19E-11	5.95E-10	SNRNP70	small nuclear ribonucleoprotein U1 subunit 70 [Source:HGNC Symbol;Acc:HGNC:11150]
ENSG00000104853	3803.315941	2700.978148	5021.689291	1.859211373	0.894690799	1.77E-08	0.000000536	CLPTM1	"CLPTM1, transmembrane protein [Source:HGNC Symbol;Acc:HGNC:2087]"
ENSG00000104856	1990.073181	1102.187086	2971.42097	2.695931578	1.430783882	2.05E-19	2.4E-17	RELB	"RELB proto-oncogene, NF-kB subunit [Source:HGNC Symbol;Acc:HGNC:9956]"
ENSG00000104859	2755.377705	1730.696355	3887.92025	2.246448511	1.167645995	8.35E-14	5.54E-12	CLASRP	CLK4 associating serine/arginine rich protein [Source:HGNC Symbol;Acc:HGNC:17731]
ENSG00000104863	83.32223187	51.37109784	118.6366432	2.309404474	1.207520872	0.00000319	0.0000594	LIN7B	"lin-7 homolog B, crumbs cell polarity complex component [Source:HGNC Symbol;Acc:HGNC:17788]"
ENSG00000104866	792.9558582	334.158416	1300.047768	3.890513318	1.959960518	1.13E-30	3.02E-28	PPP1R37	protein phosphatase 1 regulatory subunit 37 [Source:HGNC Symbol;Acc:HGNC:27607]
ENSG00000104870	16655.01742	12707.54456	21018.01375	1.65397915	0.725941048	0.00000491	0.0000876	FCGRT	Fc fragment of IgG receptor and transporter [Source:HGNC Symbol;Acc:HGNC:3621]
ENSG00000104872	1818.167073	1358.092081	2326.67101	1.713190911	0.776685929	0.00000306	0.0000573	PIH1D1	PIH1 domain containing 1 [Source:HGNC Symbol;Acc:HGNC:26075]
ENSG00000104880	287.1343293	225.0641723	355.7381871	1.580607804	0.660479436	0.000596666	0.005856663	ARHGEF18	Rho/Rac guanine nucleotide exchange factor 18 [Source:HGNC Symbol;Acc:HGNC:17090]
ENSG00000104881	123.5536245	60.49634523	193.2485121	3.194383254	1.675537414	1.6E-13	1.01E-11	PPP1R13L	protein phosphatase 1 regulatory subunit 13 like [Source:HGNC Symbol;Acc:HGNC:18838]
ENSG00000104883	39.50459708	18.46640615	62.75733443	3.398459554	1.764880953	6.47E-10	2.53E-08	PEX11G	peroxisomal biogenesis factor 11 gamma [Source:HGNC Symbol;Acc:HGNC:20208]
ENSG00000104884	610.327244	404.8311464	837.4545098	2.068651381	1.048690536	3.55E-09	0.000000122	ERCC2	"ERCC excision repair 2, TFIIH core complex helicase subunit [Source:HGNC Symbol;Acc:HGNC:3434]"
ENSG00000104885	1520.612941	799.0753957	2318.101807	2.900980082	1.53654039	1.39E-21	1.94E-19	DOT1L	DOT1 like histone lysine methyltransferase [Source:HGNC Symbol;Acc:HGNC:24948]
ENSG00000104886	1747.182928	1182.237291	2371.596527	2.006024124	1.004338956	4.72E-10	1.88E-08	PLEKHJ1	pleckstrin homology domain containing J1 [Source:HGNC Symbol;Acc:HGNC:18211]
ENSG00000104889	329.7492445	227.755421	442.4792599	1.94278256	0.958124441	0.00000102	0.0000215	RNASEH2A	ribonuclease H2 subunit A [Source:HGNC Symbol;Acc:HGNC:18518]
ENSG00000104892	234.2187411	65.12435572	421.1125354	6.466283325	2.692936722	1.16E-31	3.25E-29	KLC3	kinesin light chain 3 [Source:HGNC Symbol;Acc:HGNC:20717]
ENSG00000104894	18423.88491	13984.42449	23330.65694	1.668331575	0.738406048	0.0000106	0.000174272	CD37	CD37 molecule [Source:HGNC Symbol;Acc:HGNC:1666]
ENSG00000104897	1918.324205	1112.753151	2808.692213	2.524092796	1.335764951	3.67E-16	3.06E-14	SF3A2	splicing factor 3a subunit 2 [Source:HGNC Symbol;Acc:HGNC:10766]
ENSG00000104899	20.90085618	7.255219385	35.98287579	4.959584801	2.310219348	1.36E-11	6.73E-10	AMH	anti-Mullerian hormone [Source:HGNC Symbol;Acc:HGNC:464]
ENSG00000104903	3933.557242	1322.977519	6818.93483	5.154233336	2.365757851	2.68E-45	1.74E-42	LYL1	"LYL1, basic helix-loop-helix family member [Source:HGNC Symbol;Acc:HGNC:6734]"
ENSG00000104904	40085.13116	31734.45795	49314.82261	1.553983455	0.635971144	0.004566952	0.031624604	OAZ1	ornithine decarboxylase antizyme 1 [Source:HGNC Symbol;Acc:HGNC:8095]
ENSG00000104907	1690.585901	1119.810403	2321.443031	2.073067927	1.051767389	1.61E-10	6.89E-09	TRMT1	tRNA methyltransferase 1 [Source:HGNC Symbol;Acc:HGNC:25980]
ENSG00000104918	297.2434224	89.32530919	527.0476528	5.900317139	2.560792501	9.07E-34	2.79E-31	RETN	resistin [Source:HGNC Symbol;Acc:HGNC:20389]
ENSG00000104921	1466.388487	1010.95281	1969.76476	1.948424042	0.96230769	6.2E-09	0.000000205	FCER2	Fc fragment of IgE receptor II [Source:HGNC Symbol;Acc:HGNC:3612]
ENSG00000104936	513.8781086	273.1747955	779.9186125	2.855016734	1.513499202	6.56E-17	5.95E-15	DMPK	dystrophia myotonica protein kinase [Source:HGNC Symbol;Acc:HGNC:2933]
ENSG00000104946	2805.178922	2145.726327	3534.047579	1.647016926	0.719855381	0.0000163	0.000255756	TBC1D17	TBC1 domain family member 17 [Source:HGNC Symbol;Acc:HGNC:25699]
ENSG00000104951	87.91491996	38.79174572	142.2089547	3.665959137	1.874190705	2.45E-14	1.74E-12	IL4I1	interleukin 4 induced 1 [Source:HGNC Symbol;Acc:HGNC:19094]
ENSG00000104953	9.514099436	5.46624409	13.98804482	2.558986498	1.355572535	0.002671704	0.020307648	TLE6	transducin like enhancer of split 6 [Source:HGNC Symbol;Acc:HGNC:30788]
ENSG00000104957	2007.813583	1402.604758	2676.7286	1.908398346	0.932362341	1.15E-08	0.000000361	CCDC130	coiled-coil domain containing 130 [Source:HGNC Symbol;Acc:HGNC:28118]
ENSG00000104960	1802.403016	1166.50783	2505.234537	2.147636281	1.102749682	1.14E-11	5.71E-10	PTOV1	prostate tumor overexpressed 1 [Source:HGNC Symbol;Acc:HGNC:9632]
ENSG00000104964	9870.253375	5060.588971	15186.19824	3.000875654	1.58538354	6.41E-24	1.11E-21	AES	amino-terminal enhancer of split [Source:HGNC Symbol;Acc:HGNC:307]
ENSG00000104969	2393.006326	1754.10399	3099.161539	1.766806048	0.821143676	0.000000327	0.00000764	SGTA	small glutamine rich tetratricopeptide repeat containing alpha [Source:HGNC Symbol;Acc:HGNC:10819]
ENSG00000104973	5104.432079	3177.906238	7233.750114	2.276262914	1.186667202	9.81E-14	6.43E-12	MED25	mediator complex subunit 25 [Source:HGNC Symbol;Acc:HGNC:28845]
ENSG00000104976	639.6173262	379.5627381	927.0460816	2.442405401	1.288302685	1.42E-13	9.05E-12	SNAPC2	small nuclear RNA activating complex polypeptide 2 [Source:HGNC Symbol;Acc:HGNC:11135]
ENSG00000104979	1298.797299	995.5229448	1633.995269	1.641343655	0.714877333	0.0000193	0.000296567	C19orf53	chromosome 19 open reading frame 53 [Source:HGNC Symbol;Acc:HGNC:24991]
ENSG00000104980	818.4978382	564.2691021	1099.487494	1.948516213	0.962375936	2.38E-08	0.000000703	TIMM44	translocase of inner mitochondrial membrane 44 [Source:HGNC Symbol;Acc:HGNC:17316]
ENSG00000104983	469.7664884	298.3589438	659.2169324	2.209476022	1.143704275	1.37E-09	5.07E-08	CCDC61	coiled-coil domain containing 61 [Source:HGNC Symbol;Acc:HGNC:33629]
ENSG00000105048	111.3317138	74.58801181	151.9431738	2.037099128	1.026516186	0.0000139	0.00022138	TNNT1	"troponin T1, slow skeletal type [Source:HGNC Symbol;Acc:HGNC:11948]"
ENSG00000105063	9246.260732	6352.353512	12444.78976	1.959083313	0.970178752	9.53E-10	3.62E-08	PPP6R1	protein phosphatase 6 regulatory subunit 1 [Source:HGNC Symbol;Acc:HGNC:29195]
ENSG00000105072	89.66442971	69.84767487	111.5671587	1.597292379	0.675628417	0.004360964	0.030423798	C19orf44	chromosome 19 open reading frame 44 [Source:HGNC Symbol;Acc:HGNC:26141]
ENSG00000105085	270.0519953	216.9306502	328.765061	1.515530704	0.599823081	0.001675958	0.01391456	MED26	mediator complex subunit 26 [Source:HGNC Symbol;Acc:HGNC:2376]
ENSG00000105088	397.5227877	292.1797478	513.9545687	1.759035568	0.814784655	0.0000256	0.000380741	OLFM2	olfactomedin 2 [Source:HGNC Symbol;Acc:HGNC:17189]
ENSG00000105122	6819.19973	4062.862655	9865.67755	2.428257706	1.27992154	1.29E-15	1.01E-13	RASAL3	RAS protein activator like 3 [Source:HGNC Symbol;Acc:HGNC:26129]
ENSG00000105135	898.338116	571.7230718	1259.333691	2.202698743	1.139272195	1.72E-11	8.4E-10	ILVBL	ilvB acetolactate synthase like [Source:HGNC Symbol;Acc:HGNC:6041]
ENSG00000105137	5.454497988	2.95073124	8.22181913	2.786366653	1.478385112	0.004567982	0.031627042	SYDE1	synapse defective Rho GTPase homolog 1 [Source:HGNC Symbol;Acc:HGNC:25824]
ENSG00000105193	18724.99964	13447.16153	24558.39967	1.826288739	0.868914876	0.000000223	0.00000542	RPS16	ribosomal protein S16 [Source:HGNC Symbol;Acc:HGNC:10396]
ENSG00000105197	989.3578029	745.3423333	1259.059111	1.689236013	0.75637091	0.0000102	0.000169116	TIMM50	translocase of inner mitochondrial membrane 50 [Source:HGNC Symbol;Acc:HGNC:23656]
ENSG00000105219	6.049797328	2.395022807	10.08928496	4.212604962	2.074712633	0.0000133	0.000212236	CNTD2	cyclin N-terminal domain containing 2 [Source:HGNC Symbol;Acc:HGNC:25805]
ENSG00000105221	7155.253973	5459.924914	9029.038722	1.653692837	0.725691288	0.00000794	0.000134327	AKT2	AKT serine/threonine kinase 2 [Source:HGNC Symbol;Acc:HGNC:392]
ENSG00000105223	3968.787567	2527.109679	5562.221022	2.201020821	1.138172793	9.5E-14	6.24E-12	PLD3	phospholipase D family member 3 [Source:HGNC Symbol;Acc:HGNC:17158]
ENSG00000105227	213.5014267	139.8044415	294.9559894	2.109775528	1.07708951	0.000000352	0.00000817	PRX	periaxin [Source:HGNC Symbol;Acc:HGNC:13797]
ENSG00000105229	1035.056152	609.0289057	1505.928372	2.472671424	1.306070543	2.64E-15	2.02E-13	PIAS4	protein inhibitor of activated STAT 4 [Source:HGNC Symbol;Acc:HGNC:17002]
ENSG00000105245	271.1725555	178.2460762	373.8807694	2.097553996	1.06870795	0.000000102	0.00000266	NUMBL	"NUMB like, endocytic adaptor protein [Source:HGNC Symbol;Acc:HGNC:8061]"
ENSG00000105246	20.82133653	12.21705623	30.33133054	2.482703686	1.311912084	0.0000222	0.000335228	EBI3	Epstein-Barr virus induced 3 [Source:HGNC Symbol;Acc:HGNC:3129]
ENSG00000105248	636.8841245	430.3863539	865.1185026	2.010097427	1.007265429	8.45E-09	0.000000272	CCDC94	coiled-coil domain containing 94 [Source:HGNC Symbol;Acc:HGNC:25518]
ENSG00000105251	20.55653087	10.86858172	31.26426415	2.87657258	1.524350872	0.00000494	0.0000881	SHD	Src homology 2 domain containing transforming protein D [Source:HGNC Symbol;Acc:HGNC:30633]
ENSG00000105254	1985.208679	1160.072465	2897.201337	2.497431345	1.320445018	2.87E-17	2.72E-15	TBCB	tubulin folding cofactor B [Source:HGNC Symbol;Acc:HGNC:1989]
ENSG00000105255	89.2146315	66.95997567	113.8118827	1.69970018	0.765280283	0.001346818	0.011623405	FSD1	fibronectin type III and SPRY domain containing 1 [Source:HGNC Symbol;Acc:HGNC:13745]
ENSG00000105258	22.71092554	13.39372864	33.00888	2.464502669	1.301296544	0.000309666	0.003349369	POLR2I	RNA polymerase II subunit I [Source:HGNC Symbol;Acc:HGNC:9196]
ENSG00000105270	62.59943352	46.65560545	80.22155928	1.719440965	0.781939584	0.004992163	0.033944815	CLIP3	CAP-Gly domain containing linker protein 3 [Source:HGNC Symbol;Acc:HGNC:24314]
ENSG00000105278	37.90465157	25.45784524	51.66164803	2.029301677	1.020983352	0.000826152	0.007701243	ZFR2	zinc finger RNA binding protein 2 [Source:HGNC Symbol;Acc:HGNC:29189]
ENSG00000105281	1234.899904	780.7851827	1736.816174	2.224448175	1.153447487	1.41E-10	6.1E-09	SLC1A5	solute carrier family 1 member 5 [Source:HGNC Symbol;Acc:HGNC:10943]
ENSG00000105287	7924.974939	6059.812	9986.470819	1.647983604	0.720701889	0.00000729	0.000124379	PRKD2	protein kinase D2 [Source:HGNC Symbol;Acc:HGNC:17293]
ENSG00000105289	288.6401355	156.193743	435.0282535	2.785183614	1.477772441	5.46E-15	4.08E-13	TJP3	tight junction protein 3 [Source:HGNC Symbol;Acc:HGNC:11829]
ENSG00000105298	832.8066352	450.0497888	1255.853676	2.790477203	1.48051186	1.96E-18	2.07E-16	CACTIN	"cactin, spliceosome C complex subunit [Source:HGNC Symbol;Acc:HGNC:29938]"
ENSG00000105321	1214.815594	751.5623053	1726.832387	2.297656994	1.200163441	1.86E-13	1.16E-11	CCDC9	coiled-coil domain containing 9 [Source:HGNC Symbol;Acc:HGNC:24560]
ENSG00000105325	2743.04637	1709.818986	3885.034531	2.272190544	1.184083823	1.51E-13	9.59E-12	FZR1	fizzy/cell division cycle 20 related 1 [Source:HGNC Symbol;Acc:HGNC:24824]
ENSG00000105327	960.2963439	502.2807766	1466.524076	2.91972965	1.54583479	5.47E-21	7.24E-19	BBC3	BCL2 binding component 3 [Source:HGNC Symbol;Acc:HGNC:17868]
ENSG00000105329	14896.88711	8709.556398	21735.51579	2.495593896	1.319383186	1.23E-16	1.08E-14	TGFB1	transforming growth factor beta 1 [Source:HGNC Symbol;Acc:HGNC:11766]
ENSG00000105341	1163.004837	883.6310938	1471.786343	1.665611762	0.736052162	0.0000142	0.000226258	ATP5SL	ATP5S like [Source:HGNC Symbol;Acc:HGNC:25496]
ENSG00000105355	3649.259409	2686.550238	4713.306388	1.754408431	0.81098465	0.000000028	0.000000813	PLIN3	perilipin 3 [Source:HGNC Symbol;Acc:HGNC:16893]
ENSG00000105357	1.545656752	0.219244901	3.011690903	13.73665196	3.779958513	0.0000293	0.000429367	MYH14	myosin heavy chain 14 [Source:HGNC Symbol;Acc:HGNC:23212]
ENSG00000105364	454.4599262	283.7708898	643.1162296	2.266322067	1.180352897	1.77E-10	7.52E-09	MRPL4	mitochondrial ribosomal protein L4 [Source:HGNC Symbol;Acc:HGNC:14276]
ENSG00000105369	5414.631841	3612.021171	7406.991002	2.050649942	1.036081236	3.24E-10	1.33E-08	CD79A	CD79a molecule [Source:HGNC Symbol;Acc:HGNC:1698]
ENSG00000105370	38.04231269	27.69781217	49.475708	1.786267727	0.836948329	0.003479684	0.025319756	LIM2	lens intrinsic membrane protein 2 [Source:HGNC Symbol;Acc:HGNC:6610]
ENSG00000105372	22352.95569	15584.78776	29833.56234	1.914274535	0.936797748	2.95E-08	0.000000854	RPS19	ribosomal protein S19 [Source:HGNC Symbol;Acc:HGNC:10402]
ENSG00000105373	20241.75609	8459.708131	33264.01962	3.932052868	1.975282719	1.48E-33	4.49E-31	GLTSCR2	glioma tumor suppressor candidate region gene 2 [Source:HGNC Symbol;Acc:HGNC:4333]
ENSG00000105376	39.91957072	17.28646368	64.93511008	3.756413763	1.909355982	1.64E-12	9.15E-11	ICAM5	intercellular adhesion molecule 5 [Source:HGNC Symbol;Acc:HGNC:5348]
ENSG00000105393	560.5694212	452.6517733	679.8468216	1.501920155	0.586808119	0.002058697	0.01646736	BABAM1	BRISC and BRCA1 A complex member 1 [Source:HGNC Symbol;Acc:HGNC:25008]
ENSG00000105397	14902.9141	11601.84309	18551.46628	1.599010272	0.677179207	0.0000198	0.000302965	TYK2	tyrosine kinase 2 [Source:HGNC Symbol;Acc:HGNC:12440]
ENSG00000105401	6188.122034	4513.80446	8038.683563	1.7809109	0.832615339	0.000000107	0.00000278	CDC37	cell division cycle 37 [Source:HGNC Symbol;Acc:HGNC:1735]
ENSG00000105402	2238.958668	1803.524471	2720.228043	1.508284521	0.592908603	0.000656263	0.006344287	NAPA	NSF attachment protein alpha [Source:HGNC Symbol;Acc:HGNC:7641]
ENSG00000105404	2638.684597	1321.568011	4094.445033	3.098172019	1.631417249	1.07E-25	2.15E-23	RABAC1	Rab acceptor 1 [Source:HGNC Symbol;Acc:HGNC:9794]
ENSG00000105409	232.2569601	180.7057342	289.2346308	1.600583579	0.678598013	0.002297501	0.01798746	ATP1A3	ATPase Na+/K+ transporting subunit alpha 3 [Source:HGNC Symbol;Acc:HGNC:801]
ENSG00000105419	6.959233393	1.858859136	12.59648915	6.776462458	2.760532334	1.93E-11	9.31E-10	MEIS3	Meis homeobox 3 [Source:HGNC Symbol;Acc:HGNC:29537]
ENSG00000105426	26.96897051	7.150454783	48.87364578	6.835040185	2.77294982	1.82E-16	1.56E-14	PTPRS	"protein tyrosine phosphatase, receptor type S [Source:HGNC Symbol;Acc:HGNC:9681]"
ENSG00000105427	13.78046441	5.710048252	22.70039806	3.975517728	1.991142754	0.000000398	0.00000913	CNFN	cornifelin [Source:HGNC Symbol;Acc:HGNC:30183]
ENSG00000105429	605.3633179	427.4719241	801.9801216	1.876100105	0.907736809	0.000000196	0.00000481	MEGF8	multiple EGF like domains 8 [Source:HGNC Symbol;Acc:HGNC:3233]
ENSG00000105447	1029.477185	699.5023638	1394.186197	1.993111488	0.995022412	1.88E-09	6.77E-08	GRWD1	glutamate rich WD repeat containing 1 [Source:HGNC Symbol;Acc:HGNC:21270]
ENSG00000105464	23.79668752	13.81329882	34.83095924	2.521552577	1.334312307	0.0000329	0.000472882	GRIN2D	glutamate ionotropic receptor NMDA type subunit 2D [Source:HGNC Symbol;Acc:HGNC:4588]
ENSG00000105472	107.3419317	20.35667979	203.4835259	9.995909352	3.321337818	1.6E-41	8.28E-39	CLEC11A	C-type lectin domain family 11 member A [Source:HGNC Symbol;Acc:HGNC:10576]
ENSG00000105483	13123.42263	15632.09333	10350.68134	-1.510247764	-0.594785249	0.00021647	0.002461674	CARD8	caspase recruitment domain family member 8 [Source:HGNC Symbol;Acc:HGNC:17057]
ENSG00000105486	1204.08302	934.0213466	1502.572238	1.608712952	0.685906925	0.0000509	0.000696018	LIG1	DNA ligase 1 [Source:HGNC Symbol;Acc:HGNC:6598]
ENSG00000105499	124.7866844	84.0514778	169.8098074	2.02030722	1.014574694	0.000431097	0.004443534	PLA2G4C	phospholipase A2 group IVC [Source:HGNC Symbol;Acc:HGNC:9037]
ENSG00000105501	575.8875502	742.2380089	392.026517	-1.893336234	-0.920930638	6.21E-08	0.00000168	SIGLEC5	sialic acid binding Ig like lectin 5 [Source:HGNC Symbol;Acc:HGNC:10874]
ENSG00000105516	827.5572726	417.1759735	1281.136603	3.070974084	1.618696337	4.93E-21	6.58E-19	DBP	D-box binding PAR bZIP transcription factor [Source:HGNC Symbol;Acc:HGNC:2697]
ENSG00000105518	175.6716126	128.5474232	227.756243	1.771768249	0.825189909	0.0000827	0.001061332	TMEM205	transmembrane protein 205 [Source:HGNC Symbol;Acc:HGNC:29631]
ENSG00000105519	1239.077844	997.2764475	1506.33202	1.510445798	0.594974414	0.000754346	0.007141661	CAPS	calcyphosine [Source:HGNC Symbol;Acc:HGNC:1487]
ENSG00000105520	6052.180634	4663.811644	7586.693729	1.626715294	0.701961774	0.00000408	0.0000741	PLPPR2	phospholipid phosphatase related 2 [Source:HGNC Symbol;Acc:HGNC:29566]
ENSG00000105552	618.3963108	405.6097465	853.5814607	2.104440211	1.073436522	2.34E-09	0.000000083	BCAT2	branched chain amino acid transaminase 2 [Source:HGNC Symbol;Acc:HGNC:977]
ENSG00000105556	493.6707521	331.5159643	672.894465	2.029749808	1.021301908	9.59E-09	0.000000305	MIER2	MIER family member 2 [Source:HGNC Symbol;Acc:HGNC:29210]
ENSG00000105559	54.04875233	35.36211784	74.70240098	2.112497937	1.078949933	0.000137177	0.001651248	PLEKHA4	pleckstrin homology domain containing A4 [Source:HGNC Symbol;Acc:HGNC:14339]
ENSG00000105568	5825.466878	4229.978472	7588.901431	1.794075663	0.843240735	7.22E-08	0.00000194	PPP2R1A	protein phosphatase 2 scaffold subunit Aalpha [Source:HGNC Symbol;Acc:HGNC:9302]
ENSG00000105583	501.2554714	399.5474192	613.6696344	1.535911896	0.619095462	0.001734781	0.014341738	WDR83OS	WD repeat domain 83 opposite strand [Source:HGNC Symbol;Acc:HGNC:30203]
ENSG00000105607	878.0806205	601.7725369	1183.473766	1.966646354	0.975737553	9.69E-09	0.000000308	GCDH	glutaryl-CoA dehydrogenase [Source:HGNC Symbol;Acc:HGNC:4189]
ENSG00000105610	468.2380788	194.9310351	770.3142851	3.95172726	1.982483379	3.4E-20	4.2E-18	KLF1	Kruppel like factor 1 [Source:HGNC Symbol;Acc:HGNC:6345]
ENSG00000105613	20.74117696	8.999395207	33.71893575	3.746800199	1.905659047	6.56E-08	0.00000178	MAST1	microtubule associated serine/threonine kinase 1 [Source:HGNC Symbol;Acc:HGNC:19034]
ENSG00000105618	19.05004107	7.832962316	31.44786496	4.014811216	2.005332151	0.000000015	0.000000461	PRPF31	pre-mRNA processing factor 31 [Source:HGNC Symbol;Acc:HGNC:15446]
ENSG00000105640	320.5762236	217.3075491	434.7152848	2.000461036	1.000332529	0.000000326	0.00000762	RPL18A	ribosomal protein L18a [Source:HGNC Symbol;Acc:HGNC:10311]
ENSG00000105641	69.48460572	46.28308818	95.12838826	2.055359571	1.039390806	0.0000124	0.000199495	SLC5A5	solute carrier family 5 member 5 [Source:HGNC Symbol;Acc:HGNC:11040]
ENSG00000105643	4215.008249	3309.44032	5215.899117	1.576066831	0.656328711	0.0000326	0.000469703	ARRDC2	arrestin domain containing 2 [Source:HGNC Symbol;Acc:HGNC:25225]
ENSG00000105649	64.85081235	50.12750972	81.12393631	1.618351615	0.694525092	0.0039021	0.027821155	RAB3A	"RAB3A, member RAS oncogene family [Source:HGNC Symbol;Acc:HGNC:9777]"
ENSG00000105655	700.5965678	361.6498259	1075.221914	2.973102258	1.571969085	3.18E-19	3.64E-17	ISYNA1	inositol-3-phosphate synthase 1 [Source:HGNC Symbol;Acc:HGNC:29821]
ENSG00000105656	3580.872498	2809.564864	4433.370409	1.57795624	0.658057197	0.00000897	0.000149784	ELL	elongation factor for RNA polymerase II [Source:HGNC Symbol;Acc:HGNC:23114]
ENSG00000105662	1417.045605	962.7989251	1919.107725	1.993259106	0.99512926	1.06E-09	0.00000004	CRTC1	CREB regulated transcription coactivator 1 [Source:HGNC Symbol;Acc:HGNC:16062]
ENSG00000105669	3154.08864	1935.018018	4501.482485	2.326325876	1.218053206	1.08E-14	7.88E-13	COPE	coatomer protein complex subunit epsilon [Source:HGNC Symbol;Acc:HGNC:2234]
ENSG00000105671	1336.099007	940.6446319	1773.180159	1.885069131	0.914617432	7.41E-08	0.00000198	DDX49	DEAD-box helicase 49 [Source:HGNC Symbol;Acc:HGNC:18684]
ENSG00000105672	19.78726677	10.62912018	29.90942879	2.813913879	1.492578175	0.0000116	0.000188198	ETV2	ETS variant 2 [Source:HGNC Symbol;Acc:HGNC:3491]
ENSG00000105676	944.9706278	640.4066201	1281.594005	2.00121917	1.000879177	6.21E-09	0.000000205	ARMC6	armadillo repeat containing 6 [Source:HGNC Symbol;Acc:HGNC:25049]
ENSG00000105677	593.9520021	449.1678521	753.9765888	1.678607641	0.747265053	0.000029	0.000425199	TMEM147	transmembrane protein 147 [Source:HGNC Symbol;Acc:HGNC:30414]
ENSG00000105695	4.056245611	1.552039537	6.824052324	4.396828923	2.1364634	0.0000987	0.001235445	MAG	myelin associated glycoprotein [Source:HGNC Symbol;Acc:HGNC:6783]
ENSG00000105698	6256.714269	3698.837883	9083.840801	2.45586346	1.296230353	1.69E-17	1.63E-15	USF2	"upstream transcription factor 2, c-fos interacting [Source:HGNC Symbol;Acc:HGNC:12594]"
ENSG00000105699	695.8452643	349.257775	1078.915647	3.089167155	1.627217937	9.15E-20	1.1E-17	LSR	lipolysis stimulated lipoprotein receptor [Source:HGNC Symbol;Acc:HGNC:29572]
ENSG00000105701	148920.9306	69487.1314	236716.1823	3.406619003	1.768340605	4E-12	2.13E-10	FKBP8	FK506 binding protein 8 [Source:HGNC Symbol;Acc:HGNC:3724]
ENSG00000105705	1696.189305	1314.151562	2118.441547	1.612022242	0.68887165	0.0000185	0.000284854	SUGP1	SURP and G-patch domain containing 1 [Source:HGNC Symbol;Acc:HGNC:18643]
ENSG00000105711	183.9202596	147.3512814	224.3386039	1.522474741	0.606418293	0.003952797	0.028106837	SCN1B	sodium voltage-gated channel beta subunit 1 [Source:HGNC Symbol;Acc:HGNC:10586]
ENSG00000105717	330.3102686	225.7859292	445.8371701	1.974601215	0.98156132	0.00000096	0.0000203	PBX4	PBX homeobox 4 [Source:HGNC Symbol;Acc:HGNC:13403]
ENSG00000105722	1840.645845	935.5387578	2841.027363	3.03678211	1.602543398	3.7E-25	7.09E-23	ERF	ETS2 repressor factor [Source:HGNC Symbol;Acc:HGNC:3444]
ENSG00000105726	4020.681326	2659.149149	5525.532681	2.077932591	1.055148853	2.1E-11	1.01E-09	ATP13A1	ATPase 13A1 [Source:HGNC Symbol;Acc:HGNC:24215]
ENSG00000105732	995.6845182	651.4775525	1376.123796	2.112311915	1.078822886	1.27E-10	5.52E-09	ZNF574	zinc finger protein 574 [Source:HGNC Symbol;Acc:HGNC:26166]
ENSG00000105738	1178.968088	806.5393383	1590.599865	1.972129305	0.979754147	2.89E-09	0.000000101	SIPA1L3	signal induced proliferation associated 1 like 3 [Source:HGNC Symbol;Acc:HGNC:23801]
ENSG00000105771	1295.639583	1036.38116	1582.188365	1.52664717	0.610366673	0.000366703	0.003865121	SMG9	"SMG9, nonsense mediated mRNA decay factor [Source:HGNC Symbol;Acc:HGNC:25763]"
ENSG00000105778	3343.214451	4022.65748	2592.251102	-1.551800857	-0.633943427	0.0000479	0.00065888	AVL9	AVL9 cell migration associated [Source:HGNC Symbol;Acc:HGNC:28994]
ENSG00000105793	646.3917964	796.2980914	480.7058914	-1.65651827	-0.728154115	0.0000648	0.000855236	GTPBP10	GTP binding protein 10 [Source:HGNC Symbol;Acc:HGNC:25106]
ENSG00000105835	46079.18785	57316.42946	33659.0787	-1.702851999	-0.767953051	0.0000406	0.00056991	NAMPT	nicotinamide phosphoribosyltransferase [Source:HGNC Symbol;Acc:HGNC:30092]
ENSG00000105851	3213.156944	3848.441662	2511.000151	-1.532632987	-0.616012262	0.000228165	0.002583638	PIK3CG	"phosphatidylinositol-4,5-bisphosphate 3-kinase catalytic subunit gamma [Source:HGNC Symbol;Acc:HGNC:8978]"
ENSG00000105855	63.90905578	92.81764511	31.95745703	-2.90441273	-1.538246483	0.000000477	0.0000108	ITGB8	integrin subunit beta 8 [Source:HGNC Symbol;Acc:HGNC:6163]
ENSG00000105887	12305.30084	14764.65906	9587.062798	-1.540060745	-0.622987256	0.000290279	0.003172005	MTPN	myotrophin [Source:HGNC Symbol;Acc:HGNC:15667]
ENSG00000105953	6087.352675	4817.226423	7491.176427	1.555080822	0.636989563	0.0000259	0.000384222	OGDH	oxoglutarate dehydrogenase [Source:HGNC Symbol;Acc:HGNC:8124]
ENSG00000105963	872.8979638	228.123535	1585.543385	6.950371803	2.797090155	6.14E-60	7.35E-57	ADAP1	ArfGAP with dual PH domains 1 [Source:HGNC Symbol;Acc:HGNC:16486]
ENSG00000105967	1243.744561	1523.257865	934.8088052	-1.629486006	-0.704416961	0.000139318	0.001671577	TFEC	transcription factor EC [Source:HGNC Symbol;Acc:HGNC:11754]
ENSG00000105971	39.98220561	54.621653	23.80176376	-2.29485737	-1.198404491	0.0000232	0.000348457	CAV2	caveolin 2 [Source:HGNC Symbol;Acc:HGNC:1528]
ENSG00000106003	9292.695392	6280.40717	12622.06658	2.00975291	1.007018139	5.96E-11	2.7E-09	LFNG	LFNG O-fucosylpeptide 3-beta-N-acetylglucosaminyltransferase [Source:HGNC Symbol;Acc:HGNC:6560]
ENSG00000106009	3385.106339	1577.685447	5382.782062	3.411822092	1.77054242	6.79E-31	1.84E-28	BRAT1	BRCA1 associated ATM activator 1 [Source:HGNC Symbol;Acc:HGNC:21701]
ENSG00000106018	21.84393721	14.50052791	29.96033696	2.066154912	1.046948426	0.00198137	0.015964818	VIPR2	vasoactive intestinal peptide receptor 2 [Source:HGNC Symbol;Acc:HGNC:12695]
ENSG00000106077	425.1057754	343.7011953	515.0792587	1.49862516	0.583639577	0.001286868	0.011187435	ABHD11	abhydrolase domain containing 11 [Source:HGNC Symbol;Acc:HGNC:16407]
ENSG00000106089	125.1362839	91.85064475	161.9256746	1.762923658	0.817970001	0.000606554	0.005939174	STX1A	syntaxin 1A [Source:HGNC Symbol;Acc:HGNC:11433]
ENSG00000106123	191.8420261	145.1372468	243.4630979	1.677468074	0.746285309	0.001093134	0.009744503	EPHB6	EPH receptor B6 [Source:HGNC Symbol;Acc:HGNC:3396]
ENSG00000106125	1.838349785	0.729840335	3.06354444	4.197554306	2.06954899	0.003423656	0.024974024	FAM188B	family with sequence similarity 188 member B [Source:HGNC Symbol;Acc:HGNC:21916]
ENSG00000106153	2638.083651	1828.332848	3533.071381	1.932400539	0.950394161	3.33E-10	1.37E-08	CHCHD2	coiled-coil-helix-coiled-coil-helix domain containing 2 [Source:HGNC Symbol;Acc:HGNC:21645]
ENSG00000106211	1157.500672	629.4625716	1741.121731	2.766044892	1.467824571	4.26E-18	4.39E-16	HSPB1	heat shock protein family B (small) member 1 [Source:HGNC Symbol;Acc:HGNC:5246]
ENSG00000106266	706.4476875	437.300012	1003.926697	2.295739012	1.19895864	1.76E-11	8.57E-10	SNX8	sorting nexin 8 [Source:HGNC Symbol;Acc:HGNC:14972]
ENSG00000106268	336.588075	257.0831648	424.4619231	1.651068531	0.723400003	0.000498708	0.005012089	NUDT1	nudix hydrolase 1 [Source:HGNC Symbol;Acc:HGNC:8048]
ENSG00000106305	201.3721352	143.2048315	265.6623129	1.855121158	0.891513412	0.00000626	0.000108797	AIMP2	aminoacyl tRNA synthetase complex interacting multifunctional protein 2 [Source:HGNC Symbol;Acc:HGNC:20609]
ENSG00000106327	195.8560837	117.849958	282.0733805	2.393495809	1.25911928	9.53E-08	0.00000249	TFR2	transferrin receptor 2 [Source:HGNC Symbol;Acc:HGNC:11762]
ENSG00000106330	401.4259118	244.4992165	574.8712066	2.351219014	1.233408931	5.1E-12	2.68E-10	MOSPD3	motile sperm domain containing 3 [Source:HGNC Symbol;Acc:HGNC:25078]
ENSG00000106333	142.0980807	101.0966759	187.4154227	1.853823788	0.890504118	0.0000963	0.001209868	PCOLCE	procollagen C-endopeptidase enhancer [Source:HGNC Symbol;Acc:HGNC:8738]
ENSG00000106348	13947.55638	10141.61615	18154.1219	1.790062021	0.840009574	4.46E-08	0.00000124	IMPDH1	inosine monophosphate dehydrogenase 1 [Source:HGNC Symbol;Acc:HGNC:6052]
ENSG00000106351	1037.171125	688.5288545	1422.512582	2.066017383	1.046852393	4.48E-10	1.79E-08	AGFG2	ArfGAP with FG repeats 2 [Source:HGNC Symbol;Acc:HGNC:5177]
ENSG00000106392	2269.405501	2917.437644	1553.159449	-1.878389012	-0.909495875	1.05E-08	0.000000332	C1GALT1	"core 1 synthase, glycoprotein-N-acetylgalactosamine 3-beta-galactosyltransferase 1 [Source:HGNC Symbol;Acc:HGNC:24337]"
ENSG00000106397	1245.118718	841.5848439	1691.129843	2.009458529	1.006806804	8.36E-10	3.21E-08	PLOD3	"procollagen-lysine,2-oxoglutarate 5-dioxygenase 3 [Source:HGNC Symbol;Acc:HGNC:9083]"
ENSG00000106400	1514.710228	1125.035108	1945.403783	1.729193844	0.790099605	0.00000118	0.0000244	ZNHIT1	zinc finger HIT-type containing 1 [Source:HGNC Symbol;Acc:HGNC:21688]
ENSG00000106404	1061.10395	815.0841905	1333.020526	1.635439065	0.709678007	0.0000369	0.000523419	CLDN15	claudin 15 [Source:HGNC Symbol;Acc:HGNC:2036]
ENSG00000106460	1797.269675	2228.341919	1320.821405	-1.687087981	-0.754535212	0.0000124	0.000199214	TMEM106B	transmembrane protein 106B [Source:HGNC Symbol;Acc:HGNC:22407]
ENSG00000106484	128.2780584	159.2904653	94.00118768	-1.694558007	-0.760909023	0.000272043	0.003000822	MEST	mesoderm specific transcript [Source:HGNC Symbol;Acc:HGNC:7028]
ENSG00000106536	1.81789876	0.220542091	3.583398236	16.24813759	4.022202457	0.00000659	0.000113838	POU6F2	POU class 6 homeobox 2 [Source:HGNC Symbol;Acc:HGNC:21694]
ENSG00000106608	963.3552056	740.5921035	1209.567055	1.633243252	0.707739679	0.0000531	0.000721907	URGCP	upregulator of cell proliferation [Source:HGNC Symbol;Acc:HGNC:30890]
ENSG00000106624	407.3787514	276.4061895	552.1378987	1.997559822	0.998238709	0.000000689	0.000015	AEBP1	AE binding protein 1 [Source:HGNC Symbol;Acc:HGNC:303]
ENSG00000106628	1158.091375	788.889964	1566.156093	1.985265581	0.989332019	4.44E-09	0.000000151	POLD2	"DNA polymerase delta 2, accessory subunit [Source:HGNC Symbol;Acc:HGNC:9176]"
ENSG00000106665	614.636028	466.550032	778.3100236	1.668224135	0.738313136	0.0000212	0.000322439	CLIP2	CAP-Gly domain containing linker protein 2 [Source:HGNC Symbol;Acc:HGNC:2586]
ENSG00000106714	1305.950041	1722.047982	846.0523171	-2.035391841	-1.025306559	1.71E-09	6.23E-08	CNTNAP3	contactin associated protein-like 3 [Source:HGNC Symbol;Acc:HGNC:13834]
ENSG00000106772	187.2048371	243.5436734	124.935597	-1.949353743	-0.962995914	0.00000448	0.0000806	PRUNE2	prune homolog 2 [Source:HGNC Symbol;Acc:HGNC:25209]
ENSG00000106780	18940.04431	24918.07018	12332.75256	-2.020479214	-1.014697509	4.94E-10	1.96E-08	MEGF9	multiple EGF like domains 9 [Source:HGNC Symbol;Acc:HGNC:3234]
ENSG00000106799	4460.966775	5462.152922	3354.392612	-1.62835826	-0.703418148	0.0000176	0.000273535	TGFBR1	transforming growth factor beta receptor 1 [Source:HGNC Symbol;Acc:HGNC:11772]
ENSG00000106948	31005.50243	24971.13711	37675.0641	1.508744433	0.593348448	0.00036665	0.003865121	AKNA	AT-hook transcription factor [Source:HGNC Symbol;Acc:HGNC:24108]
ENSG00000106991	890.5026668	553.9278779	1262.506381	2.279189099	1.188520627	9.23E-13	5.29E-11	ENG	endoglin [Source:HGNC Symbol;Acc:HGNC:3349]
ENSG00000106992	200.2019417	130.4276505	277.3208951	2.126243123	1.08830657	0.000000367	0.00000848	AK1	adenylate kinase 1 [Source:HGNC Symbol;Acc:HGNC:361]
ENSG00000107105	1.844801522	2.90960377	0.667914826	-4.35624971	-2.123086656	0.002017401	0.016210378	ELAVL2	ELAV like neuron-specific RNA binding protein 2 [Source:HGNC Symbol;Acc:HGNC:3313]
ENSG00000107140	950.7405474	694.7956278	1233.627037	1.775525044	0.82824571	0.00000132	0.0000271	TESK1	testis-specific kinase 1 [Source:HGNC Symbol;Acc:HGNC:11731]
ENSG00000107147	34.27550374	17.89297835	52.38250548	2.927545344	1.549691517	0.000000178	0.0000044	KCNT1	potassium sodium-activated channel subfamily T member 1 [Source:HGNC Symbol;Acc:HGNC:18865]
ENSG00000107201	3935.121403	4709.548678	3079.175467	-1.529483697	-0.613044729	0.0000608	0.000810066	DDX58	DEXD/H-box helicase 58 [Source:HGNC Symbol;Acc:HGNC:19102]
ENSG00000107223	3983.599184	2771.241369	5323.57361	1.921006834	0.941862652	4.35E-09	0.000000148	EDF1	endothelial differentiation related factor 1 [Source:HGNC Symbol;Acc:HGNC:3164]
ENSG00000107281	729.0280522	310.1263681	1192.02465	3.843673976	1.942485971	3.3E-29	8.15E-27	NPDC1	"neural proliferation, differentiation and control 1 [Source:HGNC Symbol;Acc:HGNC:7899]"
ENSG00000107282	3.537753129	1.046720361	6.290999873	6.010201106	2.587413265	0.00000247	0.0000471	APBA1	amyloid beta precursor protein binding family A member 1 [Source:HGNC Symbol;Acc:HGNC:578]
ENSG00000107317	744.2890503	483.9270465	1032.057581	2.132671832	1.092661986	2.14E-12	1.17E-10	PTGDS	prostaglandin D2 synthase [Source:HGNC Symbol;Acc:HGNC:9592]
ENSG00000107331	5203.733239	2913.403716	7735.150081	2.655021698	1.408723651	2.81E-20	3.49E-18	ABCA2	ATP binding cassette subfamily A member 2 [Source:HGNC Symbol;Acc:HGNC:32]
ENSG00000107338	6.896656643	3.801035366	10.31813279	2.714558481	1.440717565	0.000449649	0.004603253	SHB	SH2 domain containing adaptor protein B [Source:HGNC Symbol;Acc:HGNC:10838]
ENSG00000107404	1192.552002	486.3787225	1973.05931	4.056631631	2.020282302	2.68E-35	9.13E-33	DVL1	dishevelled segment polarity protein 1 [Source:HGNC Symbol;Acc:HGNC:3084]
ENSG00000107485	1163.147732	885.4311499	1470.097639	1.66031841	0.731459943	0.00000674	0.000116286	GATA3	GATA binding protein 3 [Source:HGNC Symbol;Acc:HGNC:4172]
ENSG00000107521	7083.138328	5139.16065	9231.745235	1.796352724	0.84507066	0.00000155	0.0000312	HPS1	"HPS1, biogenesis of lysosomal organelles complex 3 subunit 1 [Source:HGNC Symbol;Acc:HGNC:5163]"
ENSG00000107560	1004.696447	1269.034142	712.5337319	-1.781016232	-0.832700665	0.00000418	0.0000756	RAB11FIP2	RAB11 family interacting protein 2 [Source:HGNC Symbol;Acc:HGNC:29152]
ENSG00000107643	1302.604973	1556.393418	1022.101954	-1.522737934	-0.606667673	0.000342433	0.00364718	MAPK8	mitogen-activated protein kinase 8 [Source:HGNC Symbol;Acc:HGNC:6881]
ENSG00000107719	56.34760372	38.37929258	76.20731602	1.985636287	0.989601386	0.0000817	0.0010498	PALD1	"phosphatase domain containing, paladin 1 [Source:HGNC Symbol;Acc:HGNC:23530]"
ENSG00000107742	17194.52338	12705.7779	22155.76838	1.743755366	0.802197656	0.000000451	0.0000102	SPOCK2	"sparc/osteonectin, cwcv and kazal-like domains proteoglycan (testican) 2 [Source:HGNC Symbol;Acc:HGNC:13564]"
ENSG00000107816	972.5837565	516.0440614	1477.180262	2.862508015	1.517279733	1.73E-19	2.03E-17	LZTS2	leucine zipper tumor suppressor 2 [Source:HGNC Symbol;Acc:HGNC:29381]
ENSG00000107829	1807.959629	1336.445616	2329.106697	1.742762047	0.8013756	0.00000531	0.0000934	FBXW4	F-box and WD repeat domain containing 4 [Source:HGNC Symbol;Acc:HGNC:10847]
ENSG00000107833	226.6181086	177.9258071	280.4359156	1.576139629	0.656395348	0.001886359	0.01535561	NPM3	nucleophosmin/nucleoplasmin 3 [Source:HGNC Symbol;Acc:HGNC:7931]
ENSG00000107864	303.0536206	379.6170808	218.4308488	-1.737927967	-0.797368286	0.000271016	0.002993738	CPEB3	cytoplasmic polyadenylation element binding protein 3 [Source:HGNC Symbol;Acc:HGNC:21746]
ENSG00000107872	620.4197704	78.19501785	1219.720813	15.59844663	3.96333046	1.07E-99	5.01E-96	FBXL15	F-box and leucine rich repeat protein 15 [Source:HGNC Symbol;Acc:HGNC:28155]
ENSG00000107874	1115.112281	872.3130633	1383.469312	1.585977982	0.665372742	0.0000716	0.00093484	CUEDC2	CUE domain containing 2 [Source:HGNC Symbol;Acc:HGNC:28352]
ENSG00000107902	764.3571708	510.6723946	1044.745608	2.045823543	1.032681715	1.21E-09	4.53E-08	LHPP	phospholysine phosphohistidine inorganic pyrophosphate phosphatase [Source:HGNC Symbol;Acc:HGNC:30042]
ENSG00000107954	448.8449417	252.4390396	665.9251492	2.6379642	1.399424986	3.16E-14	2.21E-12	NEURL1	neuralized E3 ubiquitin protein ligase 1 [Source:HGNC Symbol;Acc:HGNC:7761]
ENSG00000108018	1.300548291	0.034229196	2.700164133	78.88482583	6.301675907	0.00000216	0.0000418	SORCS1	sortilin related VPS10 domain containing receptor 1 [Source:HGNC Symbol;Acc:HGNC:16697]
ENSG00000108061	4455.318106	5491.167095	3310.432381	-1.65874619	-0.730093151	0.00000915	0.000152491	SHOC2	"SHOC2, leucine rich repeat scaffold protein [Source:HGNC Symbol;Acc:HGNC:15454]"
ENSG00000108106	142.1641893	32.60652793	263.2542361	8.073666618	3.013224016	2.99E-38	1.19E-35	UBE2S	ubiquitin conjugating enzyme E2 S [Source:HGNC Symbol;Acc:HGNC:17895]
ENSG00000108107	33464.45467	22308.5877	45794.62343	2.052780034	1.037579044	3.43E-09	0.000000119	RPL28	ribosomal protein L28 [Source:HGNC Symbol;Acc:HGNC:10330]
ENSG00000108231	1.24313739	0.064108164	2.546274956	39.71841986	5.311736323	0.00000852	0.000142994	LGI1	leucine rich glioma inactivated 1 [Source:HGNC Symbol;Acc:HGNC:6572]
ENSG00000108256	9353.416842	11588.66472	6882.87971	-1.683694211	-0.751630143	0.00000382	0.0000698	NUFIP2	"NUFIP2, FMR1 interacting protein 2 [Source:HGNC Symbol;Acc:HGNC:17634]"
ENSG00000108262	3014.451118	2089.958641	4036.258594	1.931262425	0.949544215	2.48E-09	8.76E-08	GIT1	GIT ArfGAP 1 [Source:HGNC Symbol;Acc:HGNC:4272]
ENSG00000108306	2482.479268	3022.19605	1885.950193	-1.602479251	-0.680305676	0.0000083	0.000139656	FBXL20	F-box and leucine rich repeat protein 20 [Source:HGNC Symbol;Acc:HGNC:24679]
ENSG00000108309	1304.349618	742.1235121	1925.75742	2.594928457	1.375694763	8.7E-12	4.42E-10	RUNDC3A	RUN domain containing 3A [Source:HGNC Symbol;Acc:HGNC:16984]
ENSG00000108344	2757.472154	2139.313372	3440.700283	1.608319907	0.685554398	0.0000245	0.000366312	PSMD3	"proteasome 26S subunit, non-ATPase 3 [Source:HGNC Symbol;Acc:HGNC:9560]"
ENSG00000108469	1166.452347	909.6742092	1450.259763	1.594262813	0.672889476	0.000099	0.001238897	RECQL5	RecQ like helicase 5 [Source:HGNC Symbol;Acc:HGNC:9950]
ENSG00000108479	1200.952308	578.7628189	1888.635428	3.263228677	1.706300091	1.48E-26	3.24E-24	GALK1	galactokinase 1 [Source:HGNC Symbol;Acc:HGNC:4118]
ENSG00000108510	3970.328577	5024.562695	2805.122447	-1.791209756	-0.840934291	0.000000262	0.00000623	MED13	mediator complex subunit 13 [Source:HGNC Symbol;Acc:HGNC:22474]
ENSG00000108515	446.3550146	279.0124981	631.3125327	2.262667576	1.178024644	5.36E-10	2.12E-08	ENO3	enolase 3 [Source:HGNC Symbol;Acc:HGNC:3354]
ENSG00000108528	2145.568961	1732.692087	2601.906559	1.501655475	0.586553853	0.000300356	0.003262772	SLC25A11	solute carrier family 25 member 11 [Source:HGNC Symbol;Acc:HGNC:10981]
ENSG00000108551	22.51609709	8.934259943	37.5276013	4.200415204	2.070531943	8.33E-10	0.000000032	RASD1	ras related dexamethasone induced 1 [Source:HGNC Symbol;Acc:HGNC:15828]
ENSG00000108557	845.3371171	576.6960731	1142.256166	1.980690036	0.986003126	1.72E-09	6.26E-08	RAI1	retinoic acid induced 1 [Source:HGNC Symbol;Acc:HGNC:9834]
ENSG00000108582	8825.914314	10515.95845	6957.970798	-1.511354208	-0.595841817	0.000250362	0.002797361	CPD	carboxypeptidase D [Source:HGNC Symbol;Acc:HGNC:2301]
ENSG00000108591	1219.207712	974.6835585	1489.471249	1.528158792	0.611794462	0.000382613	0.004011076	DRG2	developmentally regulated GTP binding protein 2 [Source:HGNC Symbol;Acc:HGNC:3030]
ENSG00000108602	1.149279043	0.371105377	2.009365726	5.414542206	2.436839365	0.007455579	0.046690365	ALDH3A1	aldehyde dehydrogenase 3 family member A1 [Source:HGNC Symbol;Acc:HGNC:405]
ENSG00000108622	1040.443561	805.056255	1300.608479	1.615549808	0.69202523	0.000209866	0.00239983	ICAM2	intercellular adhesion molecule 2 [Source:HGNC Symbol;Acc:HGNC:5345]
ENSG00000108639	7173.235163	5030.301335	9541.740973	1.89685276	0.923607697	1.95E-09	0.00000007	SYNGR2	synaptogyrin 2 [Source:HGNC Symbol;Acc:HGNC:11499]
ENSG00000108679	1226.053198	909.5110938	1575.915523	1.732706213	0.79302706	0.0000309	0.000448459	LGALS3BP	galectin 3 binding protein [Source:HGNC Symbol;Acc:HGNC:6564]
ENSG00000108773	1728.912515	1368.173615	2127.623931	1.555083293	0.636991855	0.000166929	0.001962185	KAT2A	lysine acetyltransferase 2A [Source:HGNC Symbol;Acc:HGNC:4201]
ENSG00000108784	738.2651762	527.7046373	970.9899824	1.840025487	0.87972575	0.000000432	0.00000983	NAGLU	N-acetyl-alpha-glucosaminidase [Source:HGNC Symbol;Acc:HGNC:7632]
ENSG00000108785	126.9458231	89.3562163	168.4922306	1.885624051	0.915042065	0.0000325	0.000467843	HSD17B1P1	hydroxysteroid 17-beta dehydrogenase 1 pseudogene 1 [Source:HGNC Symbol;Acc:HGNC:5216]
ENSG00000108797	297.8987336	239.5649316	362.3729359	1.512629305	0.597058474	0.00134315	0.011594696	CNTNAP1	contactin associated protein 1 [Source:HGNC Symbol;Acc:HGNC:8011]
ENSG00000108798	2434.077003	1602.476353	3353.214563	2.092520464	1.065241732	8.68E-12	4.42E-10	ABI3	ABI family member 3 [Source:HGNC Symbol;Acc:HGNC:29859]
ENSG00000108819	9065.697884	6617.835587	11771.2299	1.778712955	0.830833711	0.000000108	0.00000278	PPP1R9B	protein phosphatase 1 regulatory subunit 9B [Source:HGNC Symbol;Acc:HGNC:9298]
ENSG00000108823	21.77697636	14.36818317	29.96564253	2.085555437	1.060431661	0.001840688	0.015046786	SGCA	sarcoglycan alpha [Source:HGNC Symbol;Acc:HGNC:10805]
ENSG00000108828	1655.610748	1205.248259	2153.379815	1.786669094	0.83727246	0.000000128	0.00000325	VAT1	vesicle amine transport 1 [Source:HGNC Symbol;Acc:HGNC:16919]
ENSG00000108839	455.5952106	353.2201834	568.7465564	1.610175701	0.687218122	0.000132878	0.001606539	ALOX12	"arachidonate 12-lipoxygenase, 12S type [Source:HGNC Symbol;Acc:HGNC:429]"
ENSG00000108840	5879.666658	4501.32452	7403.097441	1.644648682	0.717779439	0.00000342	0.0000631	HDAC5	histone deacetylase 5 [Source:HGNC Symbol;Acc:HGNC:14068]
ENSG00000108848	7865.572117	9402.877122	6166.445533	-1.524845566	-0.608663135	0.0000942	0.001187366	LUC7L3	LUC7 like 3 pre-mRNA splicing factor [Source:HGNC Symbol;Acc:HGNC:24309]
ENSG00000108854	1412.489657	1680.615945	1116.13955	-1.505739981	-0.590472659	0.000342557	0.003647663	SMURF2	SMAD specific E3 ubiquitin protein ligase 2 [Source:HGNC Symbol;Acc:HGNC:16809]
ENSG00000108932	992.9472054	1199.609838	764.530611	-1.569080193	-0.649919088	0.000114156	0.001405666	SLC16A6	solute carrier family 16 member 6 [Source:HGNC Symbol;Acc:HGNC:10927]
ENSG00000108946	17659.72013	22605.41237	12193.4287	-1.853901223	-0.890564378	0.000000143	0.0000036	PRKAR1A	protein kinase cAMP-dependent type I regulatory subunit alpha [Source:HGNC Symbol;Acc:HGNC:9388]
ENSG00000108960	1579.189775	1985.103383	1130.54842	-1.755876482	-0.812191362	0.000000112	0.00000288	MMD	monocyte to macrophage differentiation associated [Source:HGNC Symbol;Acc:HGNC:7153]
ENSG00000108963	666.5927942	461.8504696	892.8869425	1.933281443	0.951051678	7.74E-08	0.00000207	DPH1	diphthamide biosynthesis 1 [Source:HGNC Symbol;Acc:HGNC:3003]
ENSG00000108984	456.6857931	563.7060138	338.400286	-1.665796505	-0.736212171	0.0000398	0.000559502	MAP2K6	mitogen-activated protein kinase kinase 6 [Source:HGNC Symbol;Acc:HGNC:6846]
ENSG00000109046	8176.589493	10166.74334	5976.945762	-1.700993073	-0.766377267	0.00000137	0.0000281	WSB1	WD repeat and SOCS box containing 1 [Source:HGNC Symbol;Acc:HGNC:19221]
ENSG00000109061	1.164566607	0	2.451719173	100	#DIV/0!	0.000000563	0.0000125	MYH1	myosin heavy chain 1 [Source:HGNC Symbol;Acc:HGNC:7567]
ENSG00000109062	10536.06625	8031.32033	13304.46963	1.656573152	0.728201912	0.00000687	0.000118366	SLC9A3R1	SLC9A3 regulator 1 [Source:HGNC Symbol;Acc:HGNC:11075]
ENSG00000109065	1092.331708	822.8615315	1390.167166	1.689430254	0.756536792	0.00000754	0.000128444	NAT9	N-acetyltransferase 9 (putative) [Source:HGNC Symbol;Acc:HGNC:23133]
ENSG00000109066	1311.798067	1026.973514	1626.604152	1.583881307	0.663464227	0.0000958	0.001204134	TMEM104	transmembrane protein 104 [Source:HGNC Symbol;Acc:HGNC:25984]
ENSG00000109089	12.36550802	7.19482478	18.08047371	2.512983187	1.329401019	0.002657768	0.02021159	CDR2L	cerebellar degeneration related protein 2 like [Source:HGNC Symbol;Acc:HGNC:29999]
ENSG00000109107	614.8454458	464.7159363	780.7780616	1.680118973	0.748563397	0.0000131	0.000209906	ALDOC	"aldolase, fructose-bisphosphate C [Source:HGNC Symbol;Acc:HGNC:418]"
ENSG00000109113	507.0647674	390.5808291	635.8101729	1.627858117	0.702974961	0.0000624	0.000828232	RAB34	"RAB34, member RAS oncogene family [Source:HGNC Symbol;Acc:HGNC:16519]"
ENSG00000109193	3.769620182	6.14650613	1.142535713	-5.379705911	-2.427527308	0.0000883	0.001122187	SULT1E1	sulfotransferase family 1E member 1 [Source:HGNC Symbol;Acc:HGNC:11377]
ENSG00000109270	1720.328473	2221.734395	1166.142979	-1.905198965	-0.929941669	1.57E-08	0.000000481	LAMTOR3	"late endosomal/lysosomal adaptor, MAPK and MTOR activator 3 [Source:HGNC Symbol;Acc:HGNC:15606]"
ENSG00000109272	196.471255	141.4056828	257.3332033	1.819822218	0.863797518	0.0000768	0.000994804	PF4V1	platelet factor 4 variant 1 [Source:HGNC Symbol;Acc:HGNC:8862]
ENSG00000109321	11.7858407	7.588792727	16.4246832	2.164334143	1.113923248	0.003653599	0.026367466	AREG	amphiregulin [Source:HGNC Symbol;Acc:HGNC:651]
ENSG00000109390	437.1876439	350.0035868	533.5489702	1.524410007	0.608250984	0.00061037	0.005969655	NDUFC1	NADH:ubiquinone oxidoreductase subunit C1 [Source:HGNC Symbol;Acc:HGNC:7705]
ENSG00000109458	1216.385324	1572.83418	822.4155361	-1.912456793	-0.935427155	8.26E-08	0.00000219	GAB1	GRB2 associated binding protein 1 [Source:HGNC Symbol;Acc:HGNC:4066]
ENSG00000109466	3313.510859	4166.143135	2371.127818	-1.757030178	-0.813138972	0.0000021	0.0000408	KLHL2	kelch like family member 2 [Source:HGNC Symbol;Acc:HGNC:6353]
ENSG00000109475	4252.406945	6025.089503	2293.126222	-2.627456544	-1.393666905	1.44E-21	2E-19	RPL34	ribosomal protein L34 [Source:HGNC Symbol;Acc:HGNC:10340]
ENSG00000109501	163.0348325	105.6867597	226.4195445	2.142364333	1.099203847	0.000000255	0.00000608	WFS1	wolframin ER transmembrane glycoprotein [Source:HGNC Symbol;Acc:HGNC:12762]
ENSG00000109586	1364.345874	1674.52276	1021.51879	-1.639248124	-0.713034244	0.0000347	0.000496458	GALNT7	polypeptide N-acetylgalactosaminyltransferase 7 [Source:HGNC Symbol;Acc:HGNC:4129]
ENSG00000109736	2810.814168	1388.778515	4382.537785	3.155677984	1.657949995	3.46E-26	7.28E-24	MFSD10	major facilitator superfamily domain containing 10 [Source:HGNC Symbol;Acc:HGNC:16894]
ENSG00000109743	4253.259957	5204.769024	3201.592041	-1.625681523	-0.701044656	0.00000771	0.000131065	BST1	bone marrow stromal cell antigen 1 [Source:HGNC Symbol;Acc:HGNC:1118]
ENSG00000109756	3410.20749	4331.181121	2392.289267	-1.810475506	-0.856368659	2.75E-08	0.000000802	RAPGEF2	Rap guanine nucleotide exchange factor 2 [Source:HGNC Symbol;Acc:HGNC:16854]
ENSG00000109758	1.360686109	0.328087859	2.501978911	7.625941771	2.930915515	0.001306234	0.011330484	HGFAC	HGF activator [Source:HGNC Symbol;Acc:HGNC:4894]
ENSG00000109787	9249.80061	11270.45951	7016.440774	-1.606292973	-0.683735051	0.0000272	0.000402113	KLF3	Kruppel like factor 3 [Source:HGNC Symbol;Acc:HGNC:16516]
ENSG00000110011	1342.601301	854.7059107	1881.854102	2.201756275	1.138654777	2.45E-11	1.16E-09	DNAJC4	DnaJ heat shock protein family (Hsp40) member C4 [Source:HGNC Symbol;Acc:HGNC:5271]
ENSG00000110046	4638.151325	3329.058394	6085.043512	1.827857247	0.870153403	5.77E-08	0.00000157	ATG2A	autophagy related 2A [Source:HGNC Symbol;Acc:HGNC:29028]
ENSG00000110047	13357.18713	7420.938118	19918.30445	2.684068259	1.424421361	9.94E-20	1.19E-17	EHD1	EH domain containing 1 [Source:HGNC Symbol;Acc:HGNC:3242]
ENSG00000110057	5390.08836	2610.068931	8462.741413	3.242344029	1.697037176	1.25E-28	2.97E-26	UNC93B1	unc-93 homolog B1 (C. elegans) [Source:HGNC Symbol;Acc:HGNC:13481]
ENSG00000110063	645.0594383	517.6347006	785.8973063	1.518246952	0.602406472	0.00068616	0.006596429	DCPS	"decapping enzyme, scavenger [Source:HGNC Symbol;Acc:HGNC:29812]"
ENSG00000110104	221.8220532	151.3055564	299.7613392	1.98116544	0.98634936	0.00000127	0.0000262	CCDC86	coiled-coil domain containing 86 [Source:HGNC Symbol;Acc:HGNC:28359]
ENSG00000110107	3397.918324	2662.868601	4210.341701	1.581130102	0.660956083	0.0000395	0.000555859	PRPF19	pre-mRNA processing factor 19 [Source:HGNC Symbol;Acc:HGNC:17896]
ENSG00000110108	2698.040287	1970.906726	3501.714223	1.776702153	0.829201848	0.000000112	0.00000289	TMEM109	transmembrane protein 109 [Source:HGNC Symbol;Acc:HGNC:28771]
ENSG00000110171	573.4613099	437.1386605	724.1337119	1.65653093	0.728165141	0.0000345	0.000492776	TRIM3	tripartite motif containing 3 [Source:HGNC Symbol;Acc:HGNC:10064]
ENSG00000110203	875.1570763	661.8174723	1110.953481	1.678640301	0.747293122	0.00000763	0.000129949	FOLR3	folate receptor 3 [Source:HGNC Symbol;Acc:HGNC:3795]
ENSG00000110237	104.5745724	76.21088172	135.9239147	1.783523712	0.834730397	0.00000795	0.000134575	ARHGEF17	Rho guanine nucleotide exchange factor 17 [Source:HGNC Symbol;Acc:HGNC:21726]
ENSG00000110315	5014.674757	6606.280307	3255.531779	-2.029247681	-1.020944963	1.12E-10	4.9E-09	RNF141	ring finger protein 141 [Source:HGNC Symbol;Acc:HGNC:21159]
ENSG00000110344	2455.607835	2955.387445	1903.219845	-1.552835554	-0.634905057	0.000141527	0.001693134	UBE4A	ubiquitination factor E4A [Source:HGNC Symbol;Acc:HGNC:12499]
ENSG00000110367	11080.94611	13190.32871	8749.523248	-1.507548278	-0.592204204	0.000180324	0.002102334	DDX6	DEAD-box helicase 6 [Source:HGNC Symbol;Acc:HGNC:2747]
ENSG00000110395	10517.50578	12873.52973	7913.479322	-1.626785034	-0.702023623	0.00000813	0.000136998	CBL	Cbl proto-oncogene [Source:HGNC Symbol;Acc:HGNC:1541]
ENSG00000110422	10514.28069	13147.56573	7603.807743	-1.729076558	-0.790001749	0.00000738	0.000125912	HIPK3	homeodomain interacting protein kinase 3 [Source:HGNC Symbol;Acc:HGNC:4915]
ENSG00000110427	1.359325237	0.453126192	2.360913656	5.210278504	2.381360491	0.007324831	0.046038276	KIAA1549L	KIAA1549 like [Source:HGNC Symbol;Acc:HGNC:24836]
ENSG00000110446	4147.116272	3003.056481	5411.603409	1.802031844	0.849624505	5.02E-08	0.00000139	SLC15A3	solute carrier family 15 member 3 [Source:HGNC Symbol;Acc:HGNC:18068]
ENSG00000110448	5226.119477	3839.833028	6758.330814	1.760058514	0.815623393	0.000000221	0.00000538	CD5	CD5 molecule [Source:HGNC Symbol;Acc:HGNC:1685]
ENSG00000110492	59.40180685	40.77530762	79.98899021	1.961701698	0.972105678	0.001955826	0.015808095	MDK	midkine (neurite growth-promoting factor 2) [Source:HGNC Symbol;Acc:HGNC:6972]
ENSG00000110628	119.8901542	47.72703601	199.64939	4.183150824	2.064590015	2.09E-18	2.21E-16	SLC22A18	solute carrier family 22 member 18 [Source:HGNC Symbol;Acc:HGNC:10964]
ENSG00000110651	4504.318694	3199.363866	5946.637188	1.858693615	0.894288977	6.64E-08	0.0000018	CD81	CD81 molecule [Source:HGNC Symbol;Acc:HGNC:1701]
ENSG00000110697	6990.537061	4174.412474	10103.09581	2.420243777	1.275152369	1.35E-16	1.19E-14	PITPNM1	phosphatidylinositol transfer protein membrane associated 1 [Source:HGNC Symbol;Acc:HGNC:9003]
ENSG00000110711	3419.452704	2246.392238	4715.993219	2.099363209	1.069951788	1.3E-11	6.46E-10	AIP	aryl hydrocarbon receptor interacting protein [Source:HGNC Symbol;Acc:HGNC:358]
ENSG00000110717	1353.861162	852.5487802	1907.943268	2.237928564	1.162163986	6.04E-12	3.14E-10	NDUFS8	NADH:ubiquinone oxidoreductase core subunit S8 [Source:HGNC Symbol;Acc:HGNC:7715]
ENSG00000110719	22400.99104	11275.68983	34697.3766	3.077184379	1.62161089	1.5E-23	2.46E-21	TCIRG1	"T-cell immune regulator 1, ATPase H+ transporting V0 subunit a3 [Source:HGNC Symbol;Acc:HGNC:11647]"
ENSG00000110811	70.97710904	41.36266733	103.7088604	2.507305914	1.326138029	0.000000161	0.00000402	P3H3	prolyl 3-hydroxylase 3 [Source:HGNC Symbol;Acc:HGNC:19318]
ENSG00000110844	77.44349137	57.07933038	99.95124825	1.751093567	0.808256174	0.001494834	0.012665265	PRPF40B	pre-mRNA processing factor 40 homolog B [Source:HGNC Symbol;Acc:HGNC:25031]
ENSG00000110852	1783.048122	2436.501636	1060.810027	-2.296831264	-1.199644874	1.94E-13	1.21E-11	CLEC2B	C-type lectin domain family 2 member B [Source:HGNC Symbol;Acc:HGNC:2053]
ENSG00000110921	377.3641667	284.7155207	479.7653017	1.685069014	0.75280768	0.0000607	0.000808326	MVK	mevalonate kinase [Source:HGNC Symbol;Acc:HGNC:7530]
ENSG00000110987	103.280944	77.20603517	132.1005801	1.711013651	0.77485127	0.001195025	0.010516262	BCL7A	BCL tumor suppressor 7A [Source:HGNC Symbol;Acc:HGNC:1004]
ENSG00000111052	2565.383264	3452.399881	1584.996478	-2.178175112	-1.123119943	7.24E-13	4.19E-11	LIN7A	"lin-7 homolog A, crumbs cell polarity complex component [Source:HGNC Symbol;Acc:HGNC:17787]"
ENSG00000111077	34.1715836	22.95333878	46.5706963	2.028929069	1.02071843	0.001137676	0.010091473	TNS2	tensin 2 [Source:HGNC Symbol;Acc:HGNC:19737]
ENSG00000111110	206.5795273	252.877889	155.4076538	-1.6271907	-0.702383338	0.001108062	0.009855002	PPM1H	"protein phosphatase, Mg2+/Mn2+ dependent 1H [Source:HGNC Symbol;Acc:HGNC:18583]"
ENSG00000111229	5926.560421	7275.426994	4435.707894	-1.640195244	-0.71386756	0.00000181	0.0000359	ARPC3	actin related protein 2/3 complex subunit 3 [Source:HGNC Symbol;Acc:HGNC:706]
ENSG00000111237	2279.915348	2729.224442	1783.310558	-1.530425774	-0.613933076	0.000135365	0.001632806	VPS29	"VPS29, retromer complex component [Source:HGNC Symbol;Acc:HGNC:14340]"
ENSG00000111291	31.052423	22.57320646	40.42418865	1.79080401	0.840607454	0.002949696	0.022107567	GPRC5D	G protein-coupled receptor class C group 5 member D [Source:HGNC Symbol;Acc:HGNC:13310]
ENSG00000111321	3354.491931	2512.978535	4284.585684	1.704983001	0.769757355	0.000000223	0.00000543	LTBR	lymphotoxin beta receptor [Source:HGNC Symbol;Acc:HGNC:6718]
ENSG00000111344	14.53894686	9.531169849	20.0738583	2.106127434	1.074592731	0.002369459	0.018448746	RASAL1	RAS protein activator like 1 [Source:HGNC Symbol;Acc:HGNC:9873]
ENSG00000111554	945.8720786	1144.630087	726.1921742	-1.576208239	-0.656458147	0.000317224	0.003420814	MDM1	Mdm1 nuclear protein [Source:HGNC Symbol;Acc:HGNC:29917]
ENSG00000111615	839.1853049	997.6781877	664.0089608	-1.502507114	-0.587371822	0.001031252	0.00928505	KRR1	"KRR1, small subunit processome component homolog [Source:HGNC Symbol;Acc:HGNC:5176]"
ENSG00000111647	2254.007143	2837.997342	1608.544291	-1.764326515	-0.819117577	0.000000501	0.0000113	UHRF1BP1L	UHRF1 binding protein 1 like [Source:HGNC Symbol;Acc:HGNC:29102]
ENSG00000111664	17.95457969	12.43122567	24.0593394	1.935395595	0.952628484	0.007827083	0.04856744	GNB3	G protein subunit beta 3 [Source:HGNC Symbol;Acc:HGNC:4400]
ENSG00000111667	2172.755333	1629.326711	2773.386968	1.702167496	0.767373008	0.00000114	0.0000237	USP5	ubiquitin specific peptidase 5 [Source:HGNC Symbol;Acc:HGNC:12628]
ENSG00000111671	475.9365412	315.7289781	653.0080585	2.068255066	1.048414116	4.63E-08	0.00000128	SPSB2	splA/ryanodine receptor domain and SOCS box containing 2 [Source:HGNC Symbol;Acc:HGNC:29522]
ENSG00000111676	1160.452569	810.7239148	1546.994766	1.908164712	0.93218571	4.95E-08	0.00000137	ATN1	atrophin 1 [Source:HGNC Symbol;Acc:HGNC:3033]
ENSG00000111678	183.9452915	123.4694928	250.7869637	2.031165416	1.022307736	0.00000114	0.0000237	C12orf57	chromosome 12 open reading frame 57 [Source:HGNC Symbol;Acc:HGNC:29521]
ENSG00000111679	28856.16636	23127.74013	35187.58482	1.52144501	0.605442191	0.000308057	0.003333514	PTPN6	"protein tyrosine phosphatase, non-receptor type 6 [Source:HGNC Symbol;Acc:HGNC:9658]"
ENSG00000111729	1441.713632	1815.441209	1028.64631	-1.7648838	-0.8195732	0.000000665	0.0000145	CLEC4A	C-type lectin domain family 4 member A [Source:HGNC Symbol;Acc:HGNC:13257]
ENSG00000111788	189.1567931	149.9328495	232.5095729	1.550758047	0.632973611	0.003716771	0.026761325	RP11-22B23.1	
ENSG00000111790	3158.298221	3915.297702	2321.614584	-1.686454646	-0.753993521	0.00000187	0.0000368	FGFR1OP2	FGFR1 oncogene partner 2 [Source:HGNC Symbol;Acc:HGNC:23098]
ENSG00000111796	1847.202168	2268.519781	1381.535332	-1.64202806	-0.715478781	0.00000601	0.000104558	KLRB1	killer cell lectin like receptor B1 [Source:HGNC Symbol;Acc:HGNC:6373]
ENSG00000111799	2.208559559	0.449428387	4.152862434	9.240320711	3.207942925	0.0000616	0.000818713	COL12A1	collagen type XII alpha 1 chain [Source:HGNC Symbol;Acc:HGNC:2188]
ENSG00000111802	5319.857436	6449.489018	4071.317265	-1.584128329	-0.663689212	0.0000325	0.000467694	TDP2	tyrosyl-DNA phosphodiesterase 2 [Source:HGNC Symbol;Acc:HGNC:17768]
ENSG00000111850	222.244761	269.0409763	170.5226282	-1.577743547	-0.657862723	0.001921637	0.015591139	SMIM8	small integral membrane protein 8 [Source:HGNC Symbol;Acc:HGNC:21401]
ENSG00000111860	1899.042761	2321.250732	1432.391846	-1.620541709	-0.696476154	0.0000661	0.000870775	CEP85L	centrosomal protein 85 like [Source:HGNC Symbol;Acc:HGNC:21638]
ENSG00000111885	4266.437498	5149.188569	3290.765262	-1.564738946	-0.645921985	0.000159153	0.001881133	MAN1A1	mannosidase alpha class 1A member 1 [Source:HGNC Symbol;Acc:HGNC:6821]
ENSG00000111911	1004.943991	1214.675675	773.1352888	-1.571103651	-0.651778363	0.00020268	0.002328102	HINT3	histidine triad nucleotide binding protein 3 [Source:HGNC Symbol;Acc:HGNC:18468]
ENSG00000111913	24444.26403	29203.97799	19183.52755	-1.522346603	-0.606296864	0.000318899	0.003436503	FAM65B	family with sequence similarity 65 member B [Source:HGNC Symbol;Acc:HGNC:13872]
ENSG00000112033	2222.389184	1726.545206	2770.427265	1.60460743	0.682220383	0.0000287	0.000422042	PPARD	peroxisome proliferator activated receptor delta [Source:HGNC Symbol;Acc:HGNC:9235]
ENSG00000112096	96913.21693	118749.1793	72778.73218	-1.631646715	-0.706328718	0.000503464	0.005050102	SOD2	"superoxide dismutase 2, mitochondrial [Source:HGNC Symbol;Acc:HGNC:11180]"
ENSG00000112232	9.885626301	6.080867537	14.09088599	2.317249291	1.212413258	0.004491511	0.031180807	KHDRBS2	"KH RNA binding domain containing, signal transduction associated 2 [Source:HGNC Symbol;Acc:HGNC:18114]"
ENSG00000112242	2668.117106	3373.41795	1888.574068	-1.786224859	-0.836913706	0.000000154	0.00000385	E2F3	E2F transcription factor 3 [Source:HGNC Symbol;Acc:HGNC:3115]
ENSG00000112245	3345.726181	4060.108646	2556.145562	-1.588371454	-0.667548339	0.0000467	0.000645258	PTP4A1	"protein tyrosine phosphatase type IVA, member 1 [Source:HGNC Symbol;Acc:HGNC:9634]"
ENSG00000112303	30128.16658	37905.5558	21532.10481	-1.760420365	-0.815919966	0.0000034	0.0000628	VNN2	vanin 2 [Source:HGNC Symbol;Acc:HGNC:12706]
ENSG00000112394	243.4544413	303.3184304	177.2889797	-1.710870189	-0.774730301	0.000137646	0.001655339	SLC16A10	solute carrier family 16 member 10 [Source:HGNC Symbol;Acc:HGNC:17027]
ENSG00000112406	8001.534919	9727.445679	6093.949343	-1.59624656	-0.674683511	0.0000366	0.000520875	HECA	"hdc homolog, cell cycle regulator [Source:HGNC Symbol;Acc:HGNC:21041]"
ENSG00000112511	40.01281086	4.118432739	79.68554457	19.34851183	4.274150702	2.42E-40	1.15E-37	PHF1	PHD finger protein 1 [Source:HGNC Symbol;Acc:HGNC:8919]
ENSG00000112531	8511.288366	11023.07728	5735.100615	-1.922037297	-0.942636332	4.99E-09	0.000000168	QKI	"QKI, KH domain containing RNA binding [Source:HGNC Symbol;Acc:HGNC:21100]"
ENSG00000112561	4432.833572	3389.392262	5586.110809	1.648115762	0.720817579	0.00000102	0.0000215	TFEB	transcription factor EB [Source:HGNC Symbol;Acc:HGNC:11753]
ENSG00000112624	3340.235543	4012.866755	2596.801045	-1.545311591	-0.627897768	0.0000676	0.000888853	GLTSCR1L	GLTSCR1 like [Source:HGNC Symbol;Acc:HGNC:21111]
ENSG00000112651	537.8111007	423.7712073	663.8551935	1.566541526	0.647583013	0.000754621	0.00714282	MRPL2	mitochondrial ribosomal protein L2 [Source:HGNC Symbol;Acc:HGNC:14056]
ENSG00000112667	298.6095621	103.2949181	514.4836424	4.980725597	2.316355931	1.82E-32	5.24E-30	DNPH1	2'-deoxynucleoside 5'-phosphate N-hydrolase 1 [Source:HGNC Symbol;Acc:HGNC:21218]
ENSG00000112697	8219.111333	9892.720048	6369.33328	-1.553179841	-0.635224887	0.000158779	0.001878352	TMEM30A	transmembrane protein 30A [Source:HGNC Symbol;Acc:HGNC:16667]
ENSG00000112699	327.1874887	257.4023594	404.318421	1.570764238	0.651466657	0.001847693	0.015090836	GMDS	"GDP-mannose 4,6-dehydratase [Source:HGNC Symbol;Acc:HGNC:4369]"
ENSG00000112701	4367.958949	5278.784303	3361.257242	-1.570479116	-0.651204759	0.0000597	0.000797913	SENP6	SUMO1/sentrin specific peptidase 6 [Source:HGNC Symbol;Acc:HGNC:20944]
ENSG00000112773	1714.952439	2111.216605	1276.976254	-1.65329355	-0.725342906	0.00000807	0.000136187	FAM46A	family with sequence similarity 46 member A [Source:HGNC Symbol;Acc:HGNC:18345]
ENSG00000112787	2415.076062	1215.374369	3741.062144	3.078115056	1.622047159	2.42E-25	4.74E-23	FBRSL1	fibrosin like 1 [Source:HGNC Symbol;Acc:HGNC:29308]
ENSG00000112851	7916.110912	9891.806063	5732.447851	-1.725581517	-0.787082629	0.00000305	0.0000571	ERBIN	erbb2 interacting protein [Source:HGNC Symbol;Acc:HGNC:15842]
ENSG00000112877	127.7982289	100.2568401	158.2387113	1.57833332	0.658401913	0.003078088	0.022919015	CEP72	centrosomal protein 72 [Source:HGNC Symbol;Acc:HGNC:25547]
ENSG00000113108	1244.145147	998.4144208	1515.742265	1.518149411	0.602313783	0.000356091	0.003772846	APBB3	amyloid beta precursor protein binding family B member 3 [Source:HGNC Symbol;Acc:HGNC:20708]
ENSG00000113240	2695.173853	3284.623581	2043.676787	-1.607212845	-0.684560999	0.0000431	0.000601115	CLK4	CDC like kinase 4 [Source:HGNC Symbol;Acc:HGNC:13659]
ENSG00000113368	3928.913803	4813.849567	2950.826906	-1.631356132	-0.706071763	0.000037	0.000524316	LMNB1	lamin B1 [Source:HGNC Symbol;Acc:HGNC:6637]
ENSG00000113369	9999.460934	13004.61459	6677.975311	-1.947388841	-0.961540979	3.41E-09	0.000000118	ARRDC3	arrestin domain containing 3 [Source:HGNC Symbol;Acc:HGNC:29263]
ENSG00000113387	2798.189251	3728.712424	1769.716269	-2.106954932	-1.075159456	1.43E-11	7.09E-10	SUB1	"SUB1 homolog, transcriptional regulator [Source:HGNC Symbol;Acc:HGNC:19985]"
ENSG00000113396	1.114228407	0.180315087	2.146448392	11.90387576	3.573359469	0.005089969	0.034504341	SLC27A6	solute carrier family 27 member 6 [Source:HGNC Symbol;Acc:HGNC:11000]
ENSG00000113520	19.60186419	25.96134093	12.57296884	-2.064853676	-1.04603955	0.006749615	0.043001746	IL4	interleukin 4 [Source:HGNC Symbol;Acc:HGNC:6014]
ENSG00000113532	7263.948161	9052.948043	5286.632502	-1.712422423	-0.776038632	0.00000245	0.0000467	ST8SIA4	"ST8 alpha-N-acetyl-neuraminide alpha-2,8-sialyltransferase 4 [Source:HGNC Symbol;Acc:HGNC:10871]"
ENSG00000113580	6711.483719	8357.733623	4891.944351	-1.708468664	-0.772703786	0.00000138	0.0000281	NR3C1	nuclear receptor subfamily 3 group C member 1 [Source:HGNC Symbol;Acc:HGNC:7978]
ENSG00000113595	918.2994838	1148.050265	664.3644101	-1.728042995	-0.789139113	0.0000145	0.00022987	TRIM23	tripartite motif containing 23 [Source:HGNC Symbol;Acc:HGNC:660]
ENSG00000113597	668.7874463	798.4873291	525.4349443	-1.519669252	-0.603757363	0.001408154	0.012075471	TRAPPC13	trafficking protein particle complex 13 [Source:HGNC Symbol;Acc:HGNC:25828]
ENSG00000113638	490.7241168	595.1434945	375.3132256	-1.585724813	-0.665142427	0.000881745	0.008128592	TTC33	tetratricopeptide repeat domain 33 [Source:HGNC Symbol;Acc:HGNC:29959]
ENSG00000113742	3359.626321	4462.139454	2141.059174	-2.084080398	-1.059410933	5.42E-11	2.47E-09	CPEB4	cytoplasmic polyadenylation element binding protein 4 [Source:HGNC Symbol;Acc:HGNC:21747]
ENSG00000113758	933.610407	692.9502541	1199.603208	1.731153428	0.791733593	0.0000109	0.00017831	DBN1	drebrin 1 [Source:HGNC Symbol;Acc:HGNC:2695]
ENSG00000113763	34.1572577	23.94855163	45.4405644	1.897424325	0.924042347	0.003786823	0.027156237	UNC5A	unc-5 netrin receptor A [Source:HGNC Symbol;Acc:HGNC:12567]
ENSG00000113805	1.052841332	0	2.216508068	100	#DIV/0!	0.0000101	0.000166901	CNTN3	contactin 3 [Source:HGNC Symbol;Acc:HGNC:2173]
ENSG00000113810	955.3974416	1138.134124	753.4253185	-1.510613059	-0.595134163	0.001456093	0.012406815	SMC4	structural maintenance of chromosomes 4 [Source:HGNC Symbol;Acc:HGNC:14013]
ENSG00000113811	1179.933869	1413.96213	921.271055	-1.534794913	-0.61804589	0.00000651	0.000112657	SELK	selenoprotein K [Source:EntrezGene;Acc:58515]
ENSG00000113971	354.0657794	423.7140352	277.0861282	-1.529178087	-0.612756431	0.002699274	0.02048053	NPHP3	nephrocystin 3 [Source:HGNC Symbol;Acc:HGNC:7907]
ENSG00000114019	2.831054396	1.116620567	4.725954944	4.232373182	2.08146684	0.00253352	0.019460053	AMOTL2	angiomotin like 2 [Source:HGNC Symbol;Acc:HGNC:17812]
ENSG00000114107	126.4360059	153.3527711	96.68589693	-1.586092449	-0.665476865	0.004167801	0.029356935	CEP70	centrosomal protein 70 [Source:HGNC Symbol;Acc:HGNC:29972]
ENSG00000114127	4597.617735	5606.867461	3482.131196	-1.610182716	-0.687224406	0.0000306	0.000444685	XRN1	5'-3' exoribonuclease 1 [Source:HGNC Symbol;Acc:HGNC:30654]
ENSG00000114209	1292.667244	1691.274646	852.1011674	-1.984828456	-0.989014325	7.19E-09	0.000000235	PDCD10	programmed cell death 10 [Source:HGNC Symbol;Acc:HGNC:8761]
ENSG00000114270	76.55141561	57.46062099	97.65176756	1.699455486	0.765072574	0.002213662	0.017468735	COL7A1	collagen type VII alpha 1 chain [Source:HGNC Symbol;Acc:HGNC:2214]
ENSG00000114331	11088.88693	13785.24045	8108.706731	-1.70005414	-0.765580691	0.00000499	0.0000887	ACAP2	"ArfGAP with coiled-coil, ankyrin repeat and PH domains 2 [Source:HGNC Symbol;Acc:HGNC:16469]"
ENSG00000114374	948.370103	1164.589495	709.3907754	-1.641675555	-0.715169035	0.00000171	0.0000341	USP9Y	"ubiquitin specific peptidase 9, Y-linked [Source:HGNC Symbol;Acc:HGNC:12633]"
ENSG00000114395	839.329236	622.9380017	1078.498495	1.731309524	0.791863673	0.00000268	0.0000507	CYB561D2	cytochrome b561 family member D2 [Source:HGNC Symbol;Acc:HGNC:30253]
ENSG00000114439	2230.367607	2650.280541	1766.253312	-1.500509876	-0.585452816	0.000469565	0.004766387	BBX	"BBX, HMG-box containing [Source:HGNC Symbol;Acc:HGNC:14422]"
ENSG00000114450	1774.531399	2176.595797	1330.144432	-1.63636049	-0.71049061	0.0000247	0.000369172	GNB4	G protein subunit beta 4 [Source:HGNC Symbol;Acc:HGNC:20731]
ENSG00000114554	620.6619613	386.8163891	879.122857	2.272713571	1.184415873	4.61E-12	2.44E-10	PLXNA1	plexin A1 [Source:HGNC Symbol;Acc:HGNC:9099]
ENSG00000114573	6463.711028	7718.687054	5076.632262	-1.520434544	-0.604483708	0.000239109	0.002692243	ATP6V1A	ATPase H+ transporting V1 subunit A [Source:HGNC Symbol;Acc:HGNC:851]
ENSG00000114626	35229.24146	28318.9876	42866.89047	1.5137155	0.598094079	0.001615616	0.013509666	ABTB1	ankyrin repeat and BTB domain containing 1 [Source:HGNC Symbol;Acc:HGNC:18275]
ENSG00000114631	103.6607971	62.95002783	148.6569106	2.36150667	1.23970761	0.000000112	0.00000288	PODXL2	podocalyxin like 2 [Source:HGNC Symbol;Acc:HGNC:17936]
ENSG00000114650	6019.254964	4168.292036	8065.056096	1.934858696	0.95222821	4.81E-10	1.91E-08	SCAP	SREBF chaperone [Source:HGNC Symbol;Acc:HGNC:30634]
ENSG00000114737	3422.57164	2587.766924	4345.250536	1.679150659	0.747731679	0.000000771	0.0000166	CISH	cytokine inducible SH2 containing protein [Source:HGNC Symbol;Acc:HGNC:1984]
ENSG00000114744	1131.836405	1374.134676	864.0330521	-1.590372814	-0.669365001	0.000104005	0.001294314	COMMD2	COMM domain containing 2 [Source:HGNC Symbol;Acc:HGNC:24993]
ENSG00000114767	487.6146793	309.9718313	683.9567744	2.206512674	1.141768034	2.82E-10	1.17E-08	RRP9	"ribosomal RNA processing 9, small subunit (SSU) processome component, homolog (yeast) [Source:HGNC Symbol;Acc:HGNC:16829]"
ENSG00000114779	2250.125305	1801.560861	2745.907058	1.524182234	0.608035404	0.000195391	0.002253804	ABHD14B	abhydrolase domain containing 14B [Source:HGNC Symbol;Acc:HGNC:28235]
ENSG00000114796	2986.31793	3629.025199	2275.957265	-1.594504984	-0.673108606	0.0000331	0.00047518	KLHL24	kelch like family member 24 [Source:HGNC Symbol;Acc:HGNC:25947]
ENSG00000114854	28.34505217	18.3798437	39.35922995	2.141434421	1.098577497	0.000785229	0.007393568	TNNC1	"troponin C1, slow skeletal and cardiac type [Source:HGNC Symbol;Acc:HGNC:11943]"
ENSG00000114857	8957.590018	10715.56689	7014.562947	-1.527617184	-0.611283053	0.000109558	0.001355848	NKTR	natural killer cell triggering receptor [Source:HGNC Symbol;Acc:HGNC:7833]
ENSG00000114859	119.8306855	92.52575123	150.0098234	1.62127647	0.697130129	0.002830374	0.021336562	CLCN2	chloride voltage-gated channel 2 [Source:HGNC Symbol;Acc:HGNC:2020]
ENSG00000114867	6851.77454	5480.580784	8367.304481	1.526718574	0.610434149	0.000047	0.000649184	EIF4G1	eukaryotic translation initiation factor 4 gamma 1 [Source:HGNC Symbol;Acc:HGNC:3296]
ENSG00000114923	63.51043838	43.68700618	85.42054765	1.955284995	0.967378904	0.000294953	0.003213307	SLC4A3	solute carrier family 4 member 3 [Source:HGNC Symbol;Acc:HGNC:11029]
ENSG00000114948	158.5496593	118.6964975	202.5978908	1.706856521	0.77134179	0.000501897	0.005035474	ADAM23	ADAM metallopeptidase domain 23 [Source:HGNC Symbol;Acc:HGNC:202]
ENSG00000114993	51.74814695	38.33862327	66.56919945	1.736348199	0.796056288	0.005176261	0.034957356	RTKN	rhotekin [Source:HGNC Symbol;Acc:HGNC:10466]
ENSG00000115020	3561.682306	4477.720959	2549.218532	-1.756507299	-0.812709572	0.000000836	0.0000178	PIKFYVE	"phosphoinositide kinase, FYVE-type zinc finger containing [Source:HGNC Symbol;Acc:HGNC:23785]"
ENSG00000115073	2653.844314	1966.402058	3413.648912	1.735987256	0.795756357	0.000000285	0.00000673	ACTR1B	"ARP1 actin-related protein 1 homolog B, centractin beta [Source:HGNC Symbol;Acc:HGNC:168]"
ENSG00000115085	11009.87	6330.214396	16182.12094	2.556330628	1.354074442	3.66E-18	3.81E-16	ZAP70	zeta chain of T cell receptor associated protein kinase 70 [Source:HGNC Symbol;Acc:HGNC:12858]
ENSG00000115128	982.6131098	1222.086169	717.9323601	-1.702230234	-0.767426181	0.00000172	0.0000342	SF3B6	splicing factor 3b subunit 6 [Source:HGNC Symbol;Acc:HGNC:30096]
ENSG00000115138	84.01579676	19.61772244	155.1926157	7.910837571	2.98383045	2.65E-29	6.58E-27	POMC	proopiomelanocortin [Source:HGNC Symbol;Acc:HGNC:9201]
ENSG00000115145	1866.549692	2338.886645	1344.493061	-1.739604848	-0.798759633	0.00000201	0.0000393	STAM2	signal transducing adaptor molecule 2 [Source:HGNC Symbol;Acc:HGNC:11358]
ENSG00000115255	90.08353876	43.06877186	142.0472285	3.298149038	1.721656593	7.78E-13	4.48E-11	REEP6	receptor accessory protein 6 [Source:HGNC Symbol;Acc:HGNC:30078]
ENSG00000115257	58.00012923	19.83861555	100.1786443	5.049679201	2.336191738	8.57E-18	8.57E-16	PCSK4	proprotein convertase subtilisin/kexin type 4 [Source:HGNC Symbol;Acc:HGNC:8746]
ENSG00000115266	243.2452621	163.0824272	331.8462901	2.034837817	1.024913812	0.00000025	0.00000597	APC2	"APC2, WNT signaling pathway regulator [Source:HGNC Symbol;Acc:HGNC:24036]"
ENSG00000115268	3675.677037	980.7357605	6654.296342	6.785004289	2.762349728	1.06E-65	1.45E-62	RPS15	ribosomal protein S15 [Source:HGNC Symbol;Acc:HGNC:10388]
ENSG00000115271	27696.36359	36119.30898	18386.79236	-1.964415995	-0.974100473	2.13E-08	0.000000635	GCA	grancalcin [Source:HGNC Symbol;Acc:HGNC:15990]
ENSG00000115274	25.83214788	18.70041118	33.71459372	1.802879808	0.85030322	0.005363751	0.035978957	INO80B	INO80 complex subunit B [Source:HGNC Symbol;Acc:HGNC:13324]
ENSG00000115275	2906.85945	2061.367183	3841.350902	1.86349668	0.898012249	3.52E-08	0.000001	MOGS	mannosyl-oligosaccharide glucosidase [Source:HGNC Symbol;Acc:HGNC:24862]
ENSG00000115286	127.1682135	60.97995896	200.3236528	3.285073592	1.71592569	2.76E-14	1.94E-12	NDUFS7	NADH:ubiquinone oxidoreductase core subunit S7 [Source:HGNC Symbol;Acc:HGNC:7714]
ENSG00000115297	3.812751272	0.705750033	7.246805273	10.26823228	3.360115931	0.000000116	0.00000297	TLX2	T-cell leukemia homeobox 2 [Source:HGNC Symbol;Acc:HGNC:5057]
ENSG00000115325	1976.28534	1549.090403	2448.448165	1.580571515	0.660446314	0.0000266	0.000393664	DOK1	docking protein 1 [Source:HGNC Symbol;Acc:HGNC:2990]
ENSG00000115339	1502.080525	1846.795731	1121.079508	-1.647336979	-0.720135704	0.0000549	0.000743465	GALNT3	polypeptide N-acetylgalactosaminyltransferase 3 [Source:HGNC Symbol;Acc:HGNC:4125]
ENSG00000115363	2.734802279	1.192187589	4.439797462	3.72407623	1.896882605	0.007946479	0.049171076	EVA1A	"eva-1 homolog A, regulator of programmed cell death [Source:HGNC Symbol;Acc:HGNC:25816]"
ENSG00000115419	5913.20739	7083.313215	4619.932532	-1.533207068	-0.616552555	0.000214196	0.002439976	GLS	glutaminase [Source:HGNC Symbol;Acc:HGNC:4331]
ENSG00000115421	1788.932316	2169.710377	1368.072355	-1.585961714	-0.665357944	0.000110121	0.001362089	PAPOLG	poly(A) polymerase gamma [Source:HGNC Symbol;Acc:HGNC:14982]
ENSG00000115464	4779.354568	5760.594125	3694.826636	-1.55909727	-0.64071094	0.0000702	0.000918682	USP34	ubiquitin specific peptidase 34 [Source:HGNC Symbol;Acc:HGNC:20066]
ENSG00000115514	463.0950518	565.5022245	349.9081767	-1.616144641	-0.692556321	0.000334937	0.003581224	TXNDC9	thioredoxin domain containing 9 [Source:HGNC Symbol;Acc:HGNC:24110]
ENSG00000115520	1520.323541	1818.006586	1191.305438	-1.526062525	-0.609814073	0.000215834	0.002455634	COQ10B	coenzyme Q10B [Source:HGNC Symbol;Acc:HGNC:25819]
ENSG00000115523	19065.60419	14990.87607	23569.25106	1.572239738	0.652821219	0.0000818	0.001050621	GNLY	granulysin [Source:HGNC Symbol;Acc:HGNC:4414]
ENSG00000115540	480.1035696	589.9138345	358.7343295	-1.644430951	-0.717588431	0.000371314	0.003906658	MOB4	"MOB family member 4, phocein [Source:HGNC Symbol;Acc:HGNC:17261]"
ENSG00000115561	3069.191996	3763.51304	2301.784527	-1.63504142	-0.709327183	0.00000447	0.0000804	CHMP3	charged multivesicular body protein 3 [Source:HGNC Symbol;Acc:HGNC:29865]
ENSG00000115594	1267.526194	1568.031282	935.3889913	-1.676341389	-0.745315987	0.00000376	0.0000688	IL1R1	interleukin 1 receptor type 1 [Source:HGNC Symbol;Acc:HGNC:5993]
ENSG00000115596	18.93800804	2.31950721	37.30582474	16.08351316	4.007510667	5.52E-25	1.04E-22	WNT6	Wnt family member 6 [Source:HGNC Symbol;Acc:HGNC:12785]
ENSG00000115602	88.61875555	109.6064665	65.42181191	-1.675381089	-0.744489294	0.002274931	0.017849665	IL1RL1	interleukin 1 receptor like 1 [Source:HGNC Symbol;Acc:HGNC:5998]
ENSG00000115648	1.24298077	0.170444734	2.428415336	14.24752342	3.832639259	0.00032532	0.003496811	MLPH	melanophilin [Source:HGNC Symbol;Acc:HGNC:29643]
ENSG00000115649	4983.689412	3777.521429	6316.822445	1.67221353	0.741759081	0.0000542	0.000735713	CNPPD1	cyclin Pas1/PHO80 domain containing 1 [Source:HGNC Symbol;Acc:HGNC:25220]
ENSG00000115694	3045.513342	2114.58921	4074.429488	1.926818442	0.946220638	1.53E-09	5.62E-08	STK25	serine/threonine kinase 25 [Source:HGNC Symbol;Acc:HGNC:11404]
ENSG00000115705	6.863185004	3.619434711	10.4483827	2.886744348	1.529443347	0.000449357	0.004601273	TPO	thyroid peroxidase [Source:HGNC Symbol;Acc:HGNC:12015]
ENSG00000115756	4229.460056	3257.373359	5303.871668	1.628266423	0.703336778	0.00001	0.000165657	HPCAL1	hippocalcin like 1 [Source:HGNC Symbol;Acc:HGNC:5145]
ENSG00000115808	2708.561244	3369.689598	1977.840431	-1.703721667	-0.768689665	0.00000287	0.000054	STRN	striatin [Source:HGNC Symbol;Acc:HGNC:11424]
ENSG00000115828	6686.677282	8046.72818	5183.463133	-1.552384568	-0.634485997	0.0000305	0.000443445	QPCT	glutaminyl-peptide cyclotransferase [Source:HGNC Symbol;Acc:HGNC:9753]
ENSG00000115841	168.3958574	206.0271937	126.8033277	-1.624777498	-0.700242166	0.002936928	0.022043717	RMDN2	regulator of microtubule dynamics 2 [Source:HGNC Symbol;Acc:HGNC:26567]
ENSG00000115844	1.334745678	0.283955723	2.496145103	8.790613816	3.135963907	0.003332185	0.024418612	DLX2	distal-less homeobox 2 [Source:HGNC Symbol;Acc:HGNC:2915]
ENSG00000115884	9.193925413	5.830551292	12.91133891	2.214428494	1.146934412	0.001180222	0.010405609	SDC1	syndecan 1 [Source:HGNC Symbol;Acc:HGNC:10658]
ENSG00000115966	2076.825757	2516.730107	1590.615685	-1.582236444	-0.661965208	0.0000996	0.001244682	ATF2	activating transcription factor 2 [Source:HGNC Symbol;Acc:HGNC:784]
ENSG00000116014	64.51793465	4.334467578	131.0365035	30.23128012	4.917970165	6.33E-64	8.45E-61	KISS1R	KISS1 receptor [Source:HGNC Symbol;Acc:HGNC:4510]
ENSG00000116030	1666.814041	2034.794794	1260.098473	-1.614790301	-0.691346828	0.00000919	0.000153012	SUMO1	small ubiquitin-like modifier 1 [Source:HGNC Symbol;Acc:HGNC:12502]
ENSG00000116032	74.82740158	12.5968398	143.6085488	11.40036319	3.511007881	1.64E-39	7.01E-37	GRIN3B	glutamate ionotropic receptor NMDA type subunit 3B [Source:HGNC Symbol;Acc:HGNC:16768]
ENSG00000116096	56.88280442	41.32361207	74.07980649	1.792675005	0.842113965	0.000740038	0.007023292	SPR	"sepiapterin reductase (7,8-dihydrobiopterin:NADP+ oxidoreductase) [Source:HGNC Symbol;Acc:HGNC:11257]"
ENSG00000116151	143.4289993	99.35791234	192.139148	1.933808224	0.95144473	0.0000113	0.000184289	MORN1	MORN repeat containing 1 [Source:HGNC Symbol;Acc:HGNC:25852]
ENSG00000116209	7579.546034	9001.376453	6008.049256	-1.498219483	-0.583248989	0.0000915	0.00115853	TMEM59	transmembrane protein 59 [Source:HGNC Symbol;Acc:HGNC:1239]
ENSG00000116213	1631.905475	1262.855032	2039.803334	1.615231584	0.691741026	0.0000175	0.000272347	WRAP73	"WD repeat containing, antisense to TP73 [Source:HGNC Symbol;Acc:HGNC:12759]"
ENSG00000116254	21.97672295	11.55375866	33.49684137	2.899215948	1.535662796	0.000000178	0.0000044	CHD5	chromodomain helicase DNA binding protein 5 [Source:HGNC Symbol;Acc:HGNC:16816]
ENSG00000116260	3546.243427	2730.904825	4447.407145	1.628547104	0.703585449	0.0000115	0.000187901	QSOX1	quiescin sulfhydryl oxidase 1 [Source:HGNC Symbol;Acc:HGNC:9756]
ENSG00000116266	3991.776558	4808.701951	3088.859018	-1.556789068	-0.638573485	0.00012081	0.001475455	STXBP3	syntaxin binding protein 3 [Source:HGNC Symbol;Acc:HGNC:11446]
ENSG00000116353	246.1551786	192.8364851	305.0863661	1.582098771	0.661839671	0.002230593	0.01757561	MECR	mitochondrial trans-2-enoyl-CoA reductase [Source:HGNC Symbol;Acc:HGNC:19691]
ENSG00000116406	3092.735692	3788.284218	2323.971532	-1.630090631	-0.704952177	0.0000246	0.000368349	EDEM3	ER degradation enhancing alpha-mannosidase like protein 3 [Source:HGNC Symbol;Acc:HGNC:16787]
ENSG00000116473	8761.5645	10894.37746	6404.24491	-1.701118183	-0.766483373	0.00000165	0.0000329	RAP1A	"RAP1A, member of RAS oncogene family [Source:HGNC Symbol;Acc:HGNC:9855]"
ENSG00000116539	3514.385435	4314.788151	2629.729802	-1.640772428	-0.714375153	0.00000698	0.000120095	ASH1L	ASH1 like histone lysine methyltransferase [Source:HGNC Symbol;Acc:HGNC:19088]
ENSG00000116544	52.44394331	15.67915949	93.07870437	5.936460077	2.569602905	1.49E-20	1.88E-18	DLGAP3	DLG associated protein 3 [Source:HGNC Symbol;Acc:HGNC:30368]
ENSG00000116586	931.2886048	734.8020653	1148.457938	1.562948707	0.644270433	0.000348987	0.003707681	LAMTOR2	"late endosomal/lysosomal adaptor, MAPK and MTOR activator 2 [Source:HGNC Symbol;Acc:HGNC:29796]"
ENSG00000116649	1216.398317	746.5285833	1735.728022	2.325065725	1.217271499	2.39E-13	1.47E-11	SRM	spermidine synthase [Source:HGNC Symbol;Acc:HGNC:11296]
ENSG00000116661	109.5266918	57.86687972	166.6243789	2.879442951	1.525789739	1.03E-11	5.15E-10	FBXO2	F-box protein 2 [Source:HGNC Symbol;Acc:HGNC:13581]
ENSG00000116663	817.0427232	661.4529133	989.0104078	1.495209089	0.580347244	0.000973844	0.00885352	FBXO6	F-box protein 6 [Source:HGNC Symbol;Acc:HGNC:13585]
ENSG00000116667	677.5810034	819.308924	520.9343543	-1.572768079	-0.653305947	0.000113979	0.001403861	C1orf21	chromosome 1 open reading frame 21 [Source:HGNC Symbol;Acc:HGNC:15494]
ENSG00000116670	819.7908377	605.0125058	1057.177415	1.747364567	0.805180641	0.00000165	0.0000329	MAD2L2	MAD2 mitotic arrest deficient-like 2 (yeast) [Source:HGNC Symbol;Acc:HGNC:6764]
ENSG00000116678	223.2590128	285.0084977	155.0095821	-1.838650836	-0.878647535	0.000038	0.00053802	LEPR	leptin receptor [Source:HGNC Symbol;Acc:HGNC:6554]
ENSG00000116685	4699.237122	3313.507954	6230.832519	1.88043385	0.911065556	4.95E-09	0.000000167	KIAA2013	KIAA2013 [Source:HGNC Symbol;Acc:HGNC:28513]
ENSG00000116691	1938.127511	1226.039211	2725.172474	2.222744958	1.15234242	3.55E-13	2.14E-11	MIIP	migration and invasion inhibitory protein [Source:HGNC Symbol;Acc:HGNC:25715]
ENSG00000116717	345.4604457	268.1969233	430.8569705	1.606494829	0.683916337	0.000453345	0.004629926	GADD45A	growth arrest and DNA damage inducible alpha [Source:HGNC Symbol;Acc:HGNC:4095]
ENSG00000116741	33757.1848	45372.49576	20919.20953	-2.168939303	-1.116989681	3.95E-11	1.84E-09	RGS2	regulator of G-protein signaling 2 [Source:HGNC Symbol;Acc:HGNC:9998]
ENSG00000116747	1537.472413	1861.996972	1178.787375	-1.579586795	-0.659547213	0.000177483	0.002071287	TROVE2	TROVE domain family member 2 [Source:HGNC Symbol;Acc:HGNC:11313]
ENSG00000116786	3831.053952	2883.964885	4877.836606	1.691364771	0.758187834	0.00000156	0.0000313	PLEKHM2	pleckstrin homology and RUN domain containing M2 [Source:HGNC Symbol;Acc:HGNC:29131]
ENSG00000116809	1796.727562	1130.939523	2532.598552	2.239375759	1.163096627	3.68E-13	2.21E-11	ZBTB17	zinc finger and BTB domain containing 17 [Source:HGNC Symbol;Acc:HGNC:12936]
ENSG00000116815	1490.553878	1849.895565	1093.38675	-1.691894989	-0.758640029	0.00000441	0.0000794	CD58	CD58 molecule [Source:HGNC Symbol;Acc:HGNC:1688]
ENSG00000116871	8662.704576	6256.877091	11321.77706	1.809493282	0.855585751	4.37E-08	0.00000122	MAP7D1	MAP7 domain containing 1 [Source:HGNC Symbol;Acc:HGNC:25514]
ENSG00000116903	1947.917706	2411.130923	1435.945202	-1.679124607	-0.747709296	0.00000693	0.000119237	EXOC8	exocyst complex component 8 [Source:HGNC Symbol;Acc:HGNC:24659]
ENSG00000116918	1417.557328	1794.447394	1000.994622	-1.792664369	-0.842105406	0.00000132	0.000027	TSNAX	translin associated factor X [Source:HGNC Symbol;Acc:HGNC:12380]
ENSG00000116954	1029.910251	1235.903845	802.2331211	-1.540579432	-0.623473069	0.000132787	0.00160586	RRAGC	Ras related GTP binding C [Source:HGNC Symbol;Acc:HGNC:19902]
ENSG00000117013	20.09512888	14.10461312	26.71622525	1.894148037	0.921549089	0.004446002	0.030933863	KCNQ4	potassium voltage-gated channel subfamily Q member 4 [Source:HGNC Symbol;Acc:HGNC:6298]
ENSG00000117151	3932.099195	5017.583666	2732.353201	-1.836359834	-0.876848781	1.61E-08	0.000000492	CTBS	chitobiase [Source:HGNC Symbol;Acc:HGNC:2496]
ENSG00000117155	458.6209055	557.5530801	349.2748177	-1.596316287	-0.674746529	0.000494066	0.004975072	SSX2IP	SSX family member 2 interacting protein [Source:HGNC Symbol;Acc:HGNC:16509]
ENSG00000117226	1256.987642	1506.279289	981.4547692	-1.534741424	-0.617995608	0.0000482	0.00066298	GBP3	guanylate binding protein 3 [Source:HGNC Symbol;Acc:HGNC:4184]
ENSG00000117266	133.2517452	103.8472693	165.7514291	1.596107728	0.674558028	0.002559994	0.01964401	CDK18	cyclin dependent kinase 18 [Source:HGNC Symbol;Acc:HGNC:8751]
ENSG00000117308	308.6591924	222.9964262	403.339092	1.808724467	0.854972651	0.0000161	0.00025309	GALE	UDP-galactose-4-epimerase [Source:HGNC Symbol;Acc:HGNC:4116]
ENSG00000117335	24860.91515	31465.38712	17561.2356	-1.791752463	-0.841371337	0.00000148	0.00003	CD46	CD46 molecule [Source:HGNC Symbol;Acc:HGNC:6953]
ENSG00000117394	2371.840453	1871.146663	2925.238853	1.56334023	0.644631786	0.000735644	0.006987326	SLC2A1	solute carrier family 2 member 1 [Source:HGNC Symbol;Acc:HGNC:11005]
ENSG00000117399	50.1806226	30.19403262	72.27106415	2.393554549	1.259154686	0.00000283	0.0000533	CDC20	cell division cycle 20 [Source:HGNC Symbol;Acc:HGNC:1723]
ENSG00000117411	88.10927808	54.69672925	125.0389373	2.286040483	1.192850952	0.000000564	0.0000125	B4GALT2	"beta-1,4-galactosyltransferase 2 [Source:HGNC Symbol;Acc:HGNC:925]"
ENSG00000117425	71.19211785	52.13742882	92.25256363	1.769411452	0.823269566	0.001269562	0.01105964	PTCH2	patched 2 [Source:HGNC Symbol;Acc:HGNC:9586]
ENSG00000117475	749.9730025	975.0529409	501.200439	-1.945435128	-0.960092874	8.46E-08	0.00000223	BLZF1	basic leucine zipper nuclear factor 1 [Source:HGNC Symbol;Acc:HGNC:1065]
ENSG00000117480	479.4780635	342.7936016	630.5503634	1.839446128	0.879271425	0.00000181	0.0000359	FAAH	fatty acid amide hydrolase [Source:HGNC Symbol;Acc:HGNC:3553]
ENSG00000117500	4100.443241	4907.418819	3208.522866	-1.529494732	-0.613055137	0.000328987	0.003531351	TMED5	transmembrane p24 trafficking protein 5 [Source:HGNC Symbol;Acc:HGNC:24251]
ENSG00000117586	263.2252108	323.1502963	196.9922215	-1.640421605	-0.714066651	0.000296258	0.003223013	TNFSF4	tumor necrosis factor superfamily member 4 [Source:HGNC Symbol;Acc:HGNC:11934]
ENSG00000117614	2841.180758	3422.892762	2198.235912	-1.557108926	-0.638869871	0.0000226	0.000340338	SYF2	SYF2 pre-mRNA splicing factor [Source:HGNC Symbol;Acc:HGNC:19824]
ENSG00000117620	962.1525087	1176.507043	725.2343392	-1.622243984	-0.697990815	0.0000557	0.00075206	SLC35A3	solute carrier family 35 member A3 [Source:HGNC Symbol;Acc:HGNC:11023]
ENSG00000117834	121.8253468	145.8451731	95.27711763	-1.530747117	-0.614235966	0.004013593	0.028468281	SLC5A9	solute carrier family 5 member 9 [Source:HGNC Symbol;Acc:HGNC:22146]
ENSG00000117983	17.31080533	5.487689019	30.3784602	5.535747397	2.468778113	6.46E-12	3.34E-10	MUC5B	"mucin 5B, oligomeric mucus/gel-forming [Source:HGNC Symbol;Acc:HGNC:7516]"
ENSG00000117984	5161.945367	2848.755235	7718.629197	2.709474335	1.438012982	1.09E-20	1.38E-18	CTSD	cathepsin D [Source:HGNC Symbol;Acc:HGNC:2529]
ENSG00000118046	4396.450245	1920.150083	7133.413581	3.715029176	1.893373541	9.52E-33	2.81E-30	STK11	serine/threonine kinase 11 [Source:HGNC Symbol;Acc:HGNC:11389]
ENSG00000118156	18.06658702	12.31018096	24.42893057	1.984449347	0.988738738	0.005173015	0.03494049	ZNF541	zinc finger protein 541 [Source:HGNC Symbol;Acc:HGNC:25294]
ENSG00000118162	280.7843321	207.0906606	362.2352321	1.74916257	0.806664382	0.000158675	0.001877599	KPTN	"kaptin, actin binding protein [Source:HGNC Symbol;Acc:HGNC:6404]"
ENSG00000118200	167.6888026	202.8935429	128.7783001	-1.575525867	-0.65583344	0.005908736	0.038858676	CAMSAP2	calmodulin regulated spectrin associated protein family member 2 [Source:HGNC Symbol;Acc:HGNC:29188]
ENSG00000118260	5221.442849	6776.587747	3502.598489	-1.934731534	-0.95213339	1.61E-09	5.87E-08	CREB1	cAMP responsive element binding protein 1 [Source:HGNC Symbol;Acc:HGNC:2345]
ENSG00000118263	4210.692779	5492.549646	2793.90361	-1.965905204	-0.975193756	6.08E-10	2.38E-08	KLF7	Kruppel like factor 7 [Source:HGNC Symbol;Acc:HGNC:6350]
ENSG00000118276	117.5922755	147.4743314	84.56474	-1.743922248	-0.802335719	0.002027467	0.016274457	B4GALT6	"beta-1,4-galactosyltransferase 6 [Source:HGNC Symbol;Acc:HGNC:929]"
ENSG00000118308	5792.193134	7231.450221	4201.435301	-1.721185667	-0.783402731	0.000000533	0.0000119	LRMP	lymphoid restricted membrane protein [Source:HGNC Symbol;Acc:HGNC:6690]
ENSG00000118369	470.5406937	367.0110193	584.9682286	1.593871022	0.67253489	0.00018792	0.002181636	USP35	ubiquitin specific peptidase 35 [Source:HGNC Symbol;Acc:HGNC:20061]
ENSG00000118495	1867.692371	2361.795422	1321.578472	-1.787101919	-0.837621914	0.000000632	0.0000138	PLAGL1	PLAG1 like zinc finger 1 [Source:HGNC Symbol;Acc:HGNC:9046]
ENSG00000118513	252.9633081	317.0612239	182.1182432	-1.740963554	-0.799886001	0.0000162	0.000254391	MYB	"MYB proto-oncogene, transcription factor [Source:HGNC Symbol;Acc:HGNC:7545]"
ENSG00000118518	2443.048994	2916.808185	1919.420415	-1.519629657	-0.603719772	0.000259976	0.002892317	RNF146	ring finger protein 146 [Source:HGNC Symbol;Acc:HGNC:21336]
ENSG00000118520	379.6448036	504.5202193	241.6246073	-2.08803327	-1.062144701	0.000000265	0.00000629	ARG1	arginase 1 [Source:HGNC Symbol;Acc:HGNC:663]
ENSG00000118564	17705.26	21075.73038	13980.00327	-1.507562623	-0.592217931	0.000401162	0.004180658	FBXL5	F-box and leucine rich repeat protein 5 [Source:HGNC Symbol;Acc:HGNC:13602]
ENSG00000118596	1174.373853	1437.388196	883.673789	-1.626604991	-0.701863946	0.000207429	0.002378556	SLC16A7	solute carrier family 16 member 7 [Source:HGNC Symbol;Acc:HGNC:10928]
ENSG00000118620	641.8543828	795.33601	472.2167949	-1.684260321	-0.752115139	0.0000789	0.001018379	ZNF430	zinc finger protein 430 [Source:HGNC Symbol;Acc:HGNC:20808]
ENSG00000118762	557.2769164	669.8601963	432.8427649	-1.547583213	-0.630016984	0.000724482	0.006893873	PKD2	"polycystin 2, transient receptor potential cation channel [Source:HGNC Symbol;Acc:HGNC:9009]"
ENSG00000118804	19.73158621	8.073643502	32.61668078	4.039896086	2.014318184	1.74E-09	6.33E-08	STBD1	starch binding domain 1 [Source:HGNC Symbol;Acc:HGNC:24854]
ENSG00000118894	159.9628465	116.9662489	207.4854016	1.773891217	0.82691754	0.000181416	0.002113484	EEF2KMT	eukaryotic elongation factor 2 lysine methyltransferase [Source:HGNC Symbol;Acc:HGNC:32221]
ENSG00000119013	537.3929302	747.9507175	304.6711653	-2.454944225	-1.295690247	2.2E-12	1.2E-10	NDUFB3	NADH:ubiquinone oxidoreductase subunit B3 [Source:HGNC Symbol;Acc:HGNC:7698]
ENSG00000119048	6947.92015	8618.598943	5101.380432	-1.68946407	-0.756565668	0.000000813	0.0000174	UBE2B	ubiquitin conjugating enzyme E2 B [Source:HGNC Symbol;Acc:HGNC:12473]
ENSG00000119121	1366.51099	1709.215054	987.7328139	-1.730442716	-0.791141184	0.00000118	0.0000244	TRPM6	transient receptor potential cation channel subfamily M member 6 [Source:HGNC Symbol;Acc:HGNC:17995]
ENSG00000119242	107.2428368	79.99401121	137.3599599	1.717128043	0.779997622	0.000964088	0.008775084	CCDC92	coiled-coil domain containing 92 [Source:HGNC Symbol;Acc:HGNC:29563]
ENSG00000119314	10424.01983	13226.83577	7326.170636	-1.805422836	-0.852336761	0.000000181	0.00000449	PTBP3	polypyrimidine tract binding protein 3 [Source:HGNC Symbol;Acc:HGNC:10253]
ENSG00000119333	278.392659	159.1589139	410.1773247	2.577155841	1.36577978	4.76E-11	2.18E-09	WDR34	WD repeat domain 34 [Source:HGNC Symbol;Acc:HGNC:28296]
ENSG00000119383	2922.006976	2215.122782	3703.300032	1.671826078	0.74142477	0.00000642	0.000111231	PTPA	protein phosphatase 2 phosphatase activator [Source:HGNC Symbol;Acc:HGNC:9308]
ENSG00000119403	2141.588375	1677.178663	2654.883319	1.582946038	0.662612075	0.0000397	0.000557633	PHF19	PHD finger protein 19 [Source:HGNC Symbol;Acc:HGNC:24566]
ENSG00000119411	32.19690088	22.6555	42.74265975	1.886635022	0.915815354	0.002144219	0.017027217	BSPRY	B-box and SPRY domain containing [Source:HGNC Symbol;Acc:HGNC:18232]
ENSG00000119431	628.2830065	439.1237462	837.353768	1.906874259	0.931209714	0.000000596	0.0000131	HDHD3	haloacid dehalogenase like hydrolase domain containing 3 [Source:HGNC Symbol;Acc:HGNC:28171]
ENSG00000119457	297.0841693	224.9693553	376.7900164	1.674850408	0.744032244	0.0000319	0.000459751	SLC46A2	solute carrier family 46 member 2 [Source:HGNC Symbol;Acc:HGNC:16055]
ENSG00000119471	3103.757492	3964.359928	2152.565327	-1.841690878	-0.88103093	2.38E-08	0.000000704	HSDL2	hydroxysteroid dehydrogenase like 2 [Source:HGNC Symbol;Acc:HGNC:18572]
ENSG00000119559	1614.257572	1038.372411	2250.762223	2.167586694	1.116089696	3.44E-12	1.85E-10	C19orf25	chromosome 19 open reading frame 25 [Source:HGNC Symbol;Acc:HGNC:26711]
ENSG00000119574	531.3514716	230.3677752	864.0176623	3.750601235	1.907121883	5.85E-26	1.21E-23	ZBTB45	zinc finger and BTB domain containing 45 [Source:HGNC Symbol;Acc:HGNC:23715]
ENSG00000119669	1927.582465	1104.543237	2837.257401	2.568715562	1.361047147	8.22E-20	9.89E-18	IRF2BPL	interferon regulatory factor 2 binding protein like [Source:HGNC Symbol;Acc:HGNC:14282]
ENSG00000119673	310.2443251	162.2022719	473.8697524	2.9214742	1.546696549	4.13E-16	3.43E-14	ACOT2	acyl-CoA thioesterase 2 [Source:HGNC Symbol;Acc:HGNC:18431]
ENSG00000119707	7289.86568	9141.483939	5243.340236	-1.743446645	-0.801942213	0.000000363	0.00000839	RBM25	RNA binding motif protein 25 [Source:HGNC Symbol;Acc:HGNC:23244]
ENSG00000119714	831.5515178	633.2375856	1050.740601	1.659314963	0.730587757	0.000012	0.000194181	GPR68	G protein-coupled receptor 68 [Source:HGNC Symbol;Acc:HGNC:4519]
ENSG00000119729	2946.573628	3514.817602	2318.5145	-1.51597827	-0.600249075	0.000184299	0.002143867	RHOQ	ras homolog family member Q [Source:HGNC Symbol;Acc:HGNC:17736]
ENSG00000119778	1323.227007	1572.288218	1047.948826	-1.500348281	-0.585297436	0.000846516	0.007857403	ATAD2B	"ATPase family, AAA domain containing 2B [Source:HGNC Symbol;Acc:HGNC:29230]"
ENSG00000119787	1126.747127	1384.748698	841.5874963	-1.64540075	-0.718439007	0.0000417	0.000582998	ATL2	atlastin GTPase 2 [Source:HGNC Symbol;Acc:HGNC:24047]
ENSG00000119801	6690.425501	8394.665501	4806.791818	-1.74641753	-0.804398518	0.000000316	0.0000074	YPEL5	yippee like 5 [Source:HGNC Symbol;Acc:HGNC:18329]
ENSG00000119844	2024.993166	2427.610889	1579.994631	-1.536467808	-0.619617541	0.000238469	0.002686982	AFTPH	aftiphilin [Source:HGNC Symbol;Acc:HGNC:25951]
ENSG00000119862	957.9101251	1206.227139	683.4544782	-1.764897559	-0.819584445	0.00000154	0.000031	LGALSL	galectin like [Source:HGNC Symbol;Acc:HGNC:25012]
ENSG00000119878	547.0411632	695.9982873	382.4043418	-1.820058537	-0.863984852	0.00000107	0.0000223	CRIPT	CXXC repeat containing interactor of PDZ3 domain [Source:HGNC Symbol;Acc:HGNC:14312]
ENSG00000119900	14623.51837	20152.5766	8512.454016	-2.367422668	-1.243317301	5.54E-15	4.13E-13	OGFRL1	opioid growth factor receptor like 1 [Source:HGNC Symbol;Acc:HGNC:21378]
ENSG00000119917	9484.624676	11692.09898	7044.784652	-1.659681532	-0.730906437	0.000000185	0.00000455	IFIT3	interferon induced protein with tetratricopeptide repeats 3 [Source:HGNC Symbol;Acc:HGNC:5411]
ENSG00000119922	14799.87632	19090.11691	10058.03145	-1.897997337	-0.924477968	3.13E-09	0.000000109	IFIT2	interferon induced protein with tetratricopeptide repeats 2 [Source:HGNC Symbol;Acc:HGNC:5409]
ENSG00000119986	58.79537125	40.29013437	79.24852781	1.966946228	0.975957518	0.000153197	0.001819232	AVPI1	arginine vasopressin induced 1 [Source:HGNC Symbol;Acc:HGNC:30898]
ENSG00000120051	133.4388693	165.1916474	98.34369357	-1.679738083	-0.748236296	0.001223674	0.010728276	CFAP58	cilia and flagella associated protein 58 [Source:HGNC Symbol;Acc:HGNC:26676]
ENSG00000120057	59.98109874	34.60221658	88.03144217	2.544098352	1.347154445	0.00000372	0.0000683	SFRP5	secreted frizzled related protein 5 [Source:HGNC Symbol;Acc:HGNC:10779]
ENSG00000120063	9780.63143	11732.86852	7622.895697	-1.539161625	-0.622144734	0.000254061	0.002833259	GNA13	G protein subunit alpha 13 [Source:HGNC Symbol;Acc:HGNC:4381]
ENSG00000120071	31.25379059	21.15512865	42.41546958	2.00497337	1.003583075	0.000615303	0.006002996	KANSL1	KAT8 regulatory NSL complex subunit 1 [Source:HGNC Symbol;Acc:HGNC:24565]
ENSG00000120137	2019.136428	2416.680342	1579.745786	-1.529790657	-0.613334241	0.000365049	0.003852034	PANK3	pantothenate kinase 3 [Source:HGNC Symbol;Acc:HGNC:19365]
ENSG00000120262	234.8852661	290.9266828	172.9447528	-1.68219433	-0.750344379	0.000135716	0.00163578	CCDC170	coiled-coil domain containing 170 [Source:HGNC Symbol;Acc:HGNC:21177]
ENSG00000120280	1349.950289	1711.075135	950.8123018	-1.799592972	-0.847670637	0.000000335	0.0000078	CXorf21	chromosome X open reading frame 21 [Source:HGNC Symbol;Acc:HGNC:25667]
ENSG00000120533	1003.493373	1227.908384	755.4557301	-1.62538761	-0.700783802	0.0000364	0.000517927	ENY2	"ENY2, transcription and export complex 2 subunit [Source:HGNC Symbol;Acc:HGNC:24449]"
ENSG00000120656	1256.914368	1500.638634	987.5349167	-1.51958033	-0.603672942	0.000130333	0.00157863	TAF12	TATA-box binding protein associated factor 12 [Source:HGNC Symbol;Acc:HGNC:11545]
ENSG00000120686	1948.167988	2382.930269	1467.641257	-1.62364628	-0.699237368	0.0000366	0.000520429	UFM1	ubiquitin fold modifier 1 [Source:HGNC Symbol;Acc:HGNC:20597]
ENSG00000120688	492.4552418	602.9558499	370.3229908	-1.62818908	-0.703268249	0.000120388	0.001470767	WBP4	WW domain binding protein 4 [Source:HGNC Symbol;Acc:HGNC:12739]
ENSG00000120725	381.0761059	277.4963792	495.5589618	1.785821362	0.836587773	0.00000834	0.00014016	SIL1	SIL1 nucleotide exchange factor [Source:HGNC Symbol;Acc:HGNC:24624]
ENSG00000120837	640.9904335	774.8946504	492.991036	-1.571823003	-0.65243877	0.000203714	0.002339401	NFYB	nuclear transcription factor Y subunit beta [Source:HGNC Symbol;Acc:HGNC:7805]
ENSG00000120860	649.1892622	778.3978574	506.3797622	-1.537182005	-0.620287991	0.000149604	0.001781093	CCDC53	coiled-coil domain containing 53 [Source:HGNC Symbol;Acc:HGNC:24256]
ENSG00000120868	5651.356307	7142.515219	4003.233299	-1.784186601	-0.83526651	8.54E-08	0.00000225	APAF1	apoptotic peptidase activating factor 1 [Source:HGNC Symbol;Acc:HGNC:576]
ENSG00000120875	64.02538762	43.37758178	86.8466467	2.002108996	1.001520517	0.0000572	0.000769036	DUSP4	dual specificity phosphatase 4 [Source:HGNC Symbol;Acc:HGNC:3070]
ENSG00000120896	1005.979192	576.4936676	1480.673719	2.568412808	1.360877098	1.05E-15	8.4E-14	SORBS3	sorbin and SH3 domain containing 3 [Source:HGNC Symbol;Acc:HGNC:30907]
ENSG00000120913	3240.717917	2431.4178	4135.20752	1.700739182	0.766161913	0.00000145	0.0000294	PDLIM2	PDZ and LIM domain 2 [Source:HGNC Symbol;Acc:HGNC:13992]
ENSG00000120949	834.7053875	655.6505984	1032.608049	1.574936486	0.655293648	0.0000185	0.00028591	TNFRSF8	TNF receptor superfamily member 8 [Source:HGNC Symbol;Acc:HGNC:11923]
ENSG00000120992	2388.829321	2855.656764	1872.862147	-1.524755448	-0.608577871	0.000432767	0.0044578	LYPLA1	lysophospholipase I [Source:HGNC Symbol;Acc:HGNC:6737]
ENSG00000121236	50.69928976	67.10711919	32.5643204	-2.060756017	-1.043173707	0.000459672	0.004683274	TRIM6	tripartite motif containing 6 [Source:HGNC Symbol;Acc:HGNC:16277]
ENSG00000121274	1010.291929	1239.672093	756.7664851	-1.638117063	-0.712038459	0.0000826	0.001059688	PAPD5	"poly(A) RNA polymerase D5, non-canonical [Source:HGNC Symbol;Acc:HGNC:30758]"
ENSG00000121281	4212.231197	3278.355159	5244.409977	1.599707696	0.677808315	0.00000252	0.000048	ADCY7	adenylate cyclase 7 [Source:HGNC Symbol;Acc:HGNC:238]
ENSG00000121440	1.919272491	0.74899557	3.212736457	4.289393134	2.100773549	0.001331112	0.011507478	PDZRN3	PDZ domain containing ring finger 3 [Source:HGNC Symbol;Acc:HGNC:17704]
ENSG00000121454	144.1125178	175.0396993	109.9298435	-1.592285532	-0.671099066	0.002029267	0.016286103	LHX4	LIM homeobox 4 [Source:HGNC Symbol;Acc:HGNC:21734]
ENSG00000121552	963.7787046	1374.081777	510.2858347	-2.692768802	-1.429090369	3.15E-18	3.29E-16	CSTA	cystatin A [Source:HGNC Symbol;Acc:HGNC:2481]
ENSG00000121653	34.68721849	23.94207115	46.56343396	1.94483734	0.959649498	0.001505651	0.012743244	MAPK8IP1	mitogen-activated protein kinase 8 interacting protein 1 [Source:HGNC Symbol;Acc:HGNC:6882]
ENSG00000121680	1407.089931	964.7277827	1896.016515	1.965338357	0.974777711	5.23E-09	0.000000175	PEX16	peroxisomal biogenesis factor 16 [Source:HGNC Symbol;Acc:HGNC:8857]
ENSG00000121741	3915.632205	4672.21364	3079.410619	-1.517242816	-0.60145199	0.000313422	0.003383728	ZMYM2	zinc finger MYM-type containing 2 [Source:HGNC Symbol;Acc:HGNC:12989]
ENSG00000121753	80.44602663	46.37841188	118.0997061	2.546437044	1.34848005	6.03E-08	0.00000164	ADGRB2	adhesion G protein-coupled receptor B2 [Source:HGNC Symbol;Acc:HGNC:944]
ENSG00000121775	644.0074706	506.6122043	795.8653964	1.570955831	0.651642618	0.000248968	0.002784446	TMEM39B	transmembrane protein 39B [Source:HGNC Symbol;Acc:HGNC:25510]
ENSG00000121858	9990.618899	12426.41026	7298.428443	-1.702614523	-0.767751842	0.00000121	0.0000251	TNFSF10	tumor necrosis factor superfamily member 10 [Source:HGNC Symbol;Acc:HGNC:11925]
ENSG00000121879	1965.768379	2409.663699	1475.147236	-1.633507245	-0.707972854	0.0000316	0.000456468	PIK3CA	"phosphatidylinositol-4,5-bisphosphate 3-kinase catalytic subunit alpha [Source:HGNC Symbol;Acc:HGNC:8975]"
ENSG00000121904	2.861885964	0.903410068	5.026517217	5.56393757	2.476106232	0.000241436	0.002713854	CSMD2	CUB and Sushi multiple domains 2 [Source:HGNC Symbol;Acc:HGNC:19290]
ENSG00000121931	935.8351571	1113.33736	739.6485123	-1.505224901	-0.589979063	0.000644698	0.006249302	LRIF1	ligand dependent nuclear receptor interacting factor 1 [Source:HGNC Symbol;Acc:HGNC:30299]
ENSG00000121957	349.9254419	420.0815476	272.3844828	-1.542237441	-0.625024897	0.002337352	0.018235249	GPSM2	G-protein signaling modulator 2 [Source:HGNC Symbol;Acc:HGNC:29501]
ENSG00000121964	1020.767545	1234.095871	784.9836054	-1.572129485	-0.652720047	0.0000509	0.00069652	GTDC1	glycosyltransferase like domain containing 1 [Source:HGNC Symbol;Acc:HGNC:20887]
ENSG00000122033	992.1450746	1179.915771	784.6090422	-1.503826374	-0.588638008	0.000429495	0.004428247	MTIF3	mitochondrial translational initiation factor 3 [Source:HGNC Symbol;Acc:HGNC:29788]
ENSG00000122140	380.8542359	224.0596832	554.1534784	2.47324048	1.306402524	6.41E-12	3.32E-10	MRPS2	mitochondrial ribosomal protein S2 [Source:HGNC Symbol;Acc:HGNC:14495]
ENSG00000122176	2.187800521	0.143401675	4.447399245	31.0135794	4.954828138	0.0000146	0.000231736	FMOD	fibromodulin [Source:HGNC Symbol;Acc:HGNC:3774]
ENSG00000122386	43.73837798	22.968246	66.69483964	2.903784626	1.537934453	4.93E-08	0.00000136	ZNF205	zinc finger protein 205 [Source:HGNC Symbol;Acc:HGNC:12996]
ENSG00000122390	2429.108703	1919.891986	2991.927179	1.558383076	0.640049915	0.0000763	0.000988686	NAA60	"N(alpha)-acetyltransferase 60, NatF catalytic subunit [Source:HGNC Symbol;Acc:HGNC:25875]"
ENSG00000122417	1099.523994	1328.544847	846.3956826	-1.569649838	-0.650442756	0.0000527	0.000716967	ODF2L	outer dense fiber of sperm tails 2 like [Source:HGNC Symbol;Acc:HGNC:29225]
ENSG00000122432	130.1715212	160.8225497	96.29406875	-1.670118958	-0.739950865	0.000970517	0.008826713	SPATA1	spermatogenesis associated 1 [Source:HGNC Symbol;Acc:HGNC:14682]
ENSG00000122481	108.9967	131.6426359	83.96698139	-1.567790502	-0.64873279	0.006470443	0.041551852	RWDD3	RWD domain containing 3 [Source:HGNC Symbol;Acc:HGNC:21393]
ENSG00000122483	207.338574	249.5088588	160.7293119	-1.552354425	-0.634457984	0.003142177	0.023314426	CCDC18	coiled-coil domain containing 18 [Source:HGNC Symbol;Acc:HGNC:30370]
ENSG00000122490	2835.343794	1827.432124	3949.351429	2.161148081	1.111797929	2.61E-12	1.42E-10	PQLC1	PQ loop repeat containing 1 [Source:HGNC Symbol;Acc:HGNC:26188]
ENSG00000122515	4709.574486	3334.858533	6228.997382	1.867844564	0.901374404	2.53E-08	0.000000744	ZMIZ2	zinc finger MIZ-type containing 2 [Source:HGNC Symbol;Acc:HGNC:22229]
ENSG00000122545	8580.144171	10336.37571	6639.046157	-1.55690674	-0.638682528	0.0000716	0.00093484	7-Sep	septin 7 [Source:HGNC Symbol;Acc:HGNC:1717]
ENSG00000122565	3147.794186	3885.248633	2332.712955	-1.665549388	-0.735998134	0.00000305	0.0000571	CBX3	chromobox 3 [Source:HGNC Symbol;Acc:HGNC:1553]
ENSG00000122643	1558.171654	2030.885457	1035.698503	-1.960884803	-0.971504784	8.96E-09	0.000000287	NT5C3A	"5'-nucleotidase, cytosolic IIIA [Source:HGNC Symbol;Acc:HGNC:17820]"
ENSG00000122678	1780.638107	1363.303542	2241.902626	1.644463289	0.717616802	0.0000124	0.000199783	POLM	DNA polymerase mu [Source:HGNC Symbol;Acc:HGNC:9185]
ENSG00000122705	2211.810842	1500.743717	2997.727137	1.997494378	0.998191443	1.94E-10	8.19E-09	CLTA	clathrin light chain A [Source:HGNC Symbol;Acc:HGNC:2090]
ENSG00000122862	59910.79816	80932.56142	36676.21772	-2.206676875	-1.141875389	4.05E-10	1.64E-08	SRGN	serglycin [Source:HGNC Symbol;Acc:HGNC:9361]
ENSG00000122971	593.2064506	296.4186707	921.2350495	3.107884694	1.635932979	1.6E-20	2.02E-18	ACADS	"acyl-CoA dehydrogenase, C-2 to C-3 short chain [Source:HGNC Symbol;Acc:HGNC:90]"
ENSG00000123064	1647.819714	986.5741374	2378.670088	2.411040385	1.269655816	1.59E-15	1.24E-13	DDX54	DEAD-box helicase 54 [Source:HGNC Symbol;Acc:HGNC:20084]
ENSG00000123066	8053.718908	10478.29216	5373.927419	-1.949838794	-0.963354852	1.67E-09	6.08E-08	MED13L	mediator complex subunit 13 like [Source:HGNC Symbol;Acc:HGNC:22962]
ENSG00000123104	1770.718369	2112.209535	1393.280763	-1.515997056	-0.600266952	0.000364362	0.00384565	ITPR2	"inositol 1,4,5-trisphosphate receptor type 2 [Source:HGNC Symbol;Acc:HGNC:6181]"
ENSG00000123119	35.31710505	47.18699008	22.19775844	-2.125754735	-1.087975151	0.000947064	0.008646045	NECAB1	N-terminal EF-hand calcium binding protein 1 [Source:HGNC Symbol;Acc:HGNC:20983]
ENSG00000123136	2798.42362	1950.133547	3736.007385	1.91577002	0.937924382	2.09E-09	7.46E-08	DDX39A	DEAD-box helicase 39A [Source:HGNC Symbol;Acc:HGNC:17821]
ENSG00000123143	9645.446875	5642.539027	14069.71344	2.493507511	1.318176549	2.12E-17	2.02E-15	PKN1	protein kinase N1 [Source:HGNC Symbol;Acc:HGNC:9405]
ENSG00000123144	4448.652034	2922.560836	6135.384412	2.099317946	1.069920683	3.92E-12	2.09E-10	C19orf43	chromosome 19 open reading frame 43 [Source:HGNC Symbol;Acc:HGNC:28424]
ENSG00000123154	205.5177941	165.5472985	249.6957102	1.508304349	0.592927568	0.003475277	0.025291633	WDR83	WD repeat domain 83 [Source:HGNC Symbol;Acc:HGNC:32672]
ENSG00000123159	765.3896582	370.0794038	1202.311518	3.248793383	1.699903994	2.01E-23	3.24E-21	GIPC1	GIPC PDZ domain containing family member 1 [Source:HGNC Symbol;Acc:HGNC:1226]
ENSG00000123219	285.7509334	352.2388321	212.2643085	-1.659435042	-0.730692158	0.00045181	0.004617281	CENPK	centromere protein K [Source:HGNC Symbol;Acc:HGNC:29479]
ENSG00000123268	1077.46024	1315.098138	814.8078265	-1.61399792	-0.69063872	0.0000593	0.000792975	ATF1	activating transcription factor 1 [Source:HGNC Symbol;Acc:HGNC:783]
ENSG00000123358	276.5497183	189.8475479	372.378433	1.961460325	0.971928154	0.000000236	0.00000569	NR4A1	nuclear receptor subfamily 4 group A member 1 [Source:HGNC Symbol;Acc:HGNC:7980]
ENSG00000123384	4864.474599	3616.382789	6243.944494	1.726571787	0.787910319	0.000000379	0.00000873	LRP1	LDL receptor related protein 1 [Source:HGNC Symbol;Acc:HGNC:6692]
ENSG00000123395	353.0250423	174.7349223	550.0825434	3.148097337	1.654480148	2.21E-18	2.33E-16	ATG101	autophagy related 101 [Source:HGNC Symbol;Acc:HGNC:25679]
ENSG00000123416	1623.51907	1270.188564	2014.042262	1.585624623	0.665051271	0.000038	0.000537272	TUBA1B	tubulin alpha 1b [Source:HGNC Symbol;Acc:HGNC:18809]
ENSG00000123453	168.3616722	94.19752457	250.3325721	2.657528138	1.410084967	8.47E-10	3.25E-08	SARDH	sarcosine dehydrogenase [Source:HGNC Symbol;Acc:HGNC:10536]
ENSG00000123454	54.41313749	39.82185996	70.54033898	1.771397395	0.824887902	0.002118949	0.016869583	DBH	dopamine beta-hydroxylase [Source:HGNC Symbol;Acc:HGNC:2689]
ENSG00000123505	7263.845528	8858.237467	5501.622858	-1.610113543	-0.687162428	0.0000055	0.0000967	AMD1	adenosylmethionine decarboxylase 1 [Source:HGNC Symbol;Acc:HGNC:457]
ENSG00000123560	18.69370048	34.34193282	1.398285782	-24.56002436	-4.618240085	6.24E-27	1.39E-24	PLP1	proteolipid protein 1 [Source:HGNC Symbol;Acc:HGNC:9086]
ENSG00000123572	1.045216321	0	2.200455412	100	#DIV/0!	0.0000018	0.0000356	NRK	Nik related kinase [Source:HGNC Symbol;Acc:HGNC:25391]
ENSG00000123575	2419.52231	2928.268512	1857.223876	-1.576691184	-0.656900117	0.00012197	0.001488542	FAM199X	"family with sequence similarity 199, X-linked [Source:HGNC Symbol;Acc:HGNC:25195]"
ENSG00000123609	3871.605006	4727.871358	2925.205354	-1.616252805	-0.692652873	0.0000133	0.000213461	NMI	N-myc and STAT interactor [Source:HGNC Symbol;Acc:HGNC:7854]
ENSG00000123610	1212.61539	1662.83995	714.9987704	-2.32565428	-1.217636649	2.41E-13	1.48E-11	TNFAIP6	TNF alpha induced protein 6 [Source:HGNC Symbol;Acc:HGNC:11898]
ENSG00000123636	3928.529548	5184.444592	2540.412919	-2.040788155	-1.02912643	3.77E-11	1.76E-09	BAZ2B	bromodomain adjacent to zinc finger domain 2B [Source:HGNC Symbol;Acc:HGNC:963]
ENSG00000123684	9083.491257	11655.48814	6240.75786	-1.867639859	-0.901216285	1.79E-08	0.000000541	LPGAT1	lysophosphatidylglycerol acyltransferase 1 [Source:HGNC Symbol;Acc:HGNC:28985]
ENSG00000123689	69.37007773	43.19338295	98.30221406	2.275862814	1.186413596	0.00000104	0.0000218	G0S2	G0/G1 switch 2 [Source:HGNC Symbol;Acc:HGNC:30229]
ENSG00000123700	5221.95967	6367.275069	3956.084756	-1.609489043	-0.686602755	0.000067	0.000881373	KCNJ2	potassium voltage-gated channel subfamily J member 2 [Source:HGNC Symbol;Acc:HGNC:6263]
ENSG00000123728	2971.612	3585.647425	2292.941266	-1.563776393	-0.645034235	0.0000907	0.001150158	RAP2C	"RAP2C, member of RAS oncogene family [Source:HGNC Symbol;Acc:HGNC:21165]"
ENSG00000123810	565.5494773	410.1506264	737.306102	1.797647143	0.846109865	0.00000296	0.0000556	B9D2	B9 protein domain 2 [Source:HGNC Symbol;Acc:HGNC:28636]
ENSG00000123815	1480.861878	1110.967247	1889.692786	1.700943741	0.766335425	0.00000153	0.0000309	COQ8B	coenzyme Q8B [Source:HGNC Symbol;Acc:HGNC:19041]
ENSG00000123836	1025.561877	1229.082617	800.6179003	-1.535167546	-0.618396118	0.000200183	0.002303952	PFKFB2	"6-phosphofructo-2-kinase/fructose-2,6-biphosphatase 2 [Source:HGNC Symbol;Acc:HGNC:8873]"
ENSG00000123933	6033.00969	3562.416223	8763.665627	2.460034167	1.298678353	5.11E-16	4.2E-14	MXD4	MAX dimerization protein 4 [Source:HGNC Symbol;Acc:HGNC:13906]
ENSG00000123989	252.220349	100.3383582	420.0899179	4.186733027	2.065824925	3.72E-25	7.09E-23	CHPF	chondroitin polymerizing factor [Source:HGNC Symbol;Acc:HGNC:24291]
ENSG00000123992	1593.118569	1247.13551	1975.520897	1.584046706	0.663614874	0.000103913	0.001293584	DNPEP	aspartyl aminopeptidase [Source:HGNC Symbol;Acc:HGNC:2981]
ENSG00000124006	22.51299707	15.89381108	29.82893948	1.876764442	0.908247584	0.007171943	0.045260109	OBSL1	obscurin like 1 [Source:HGNC Symbol;Acc:HGNC:29092]
ENSG00000124067	1261.420021	1014.651819	1534.163823	1.512010124	0.596467799	0.000213405	0.002433342	SLC12A4	solute carrier family 12 member 4 [Source:HGNC Symbol;Acc:HGNC:10913]
ENSG00000124074	280.63446	151.7700734	423.0635189	2.787529249	1.478986943	8.45E-14	5.6E-12	ENKD1	enkurin domain containing 1 [Source:HGNC Symbol;Acc:HGNC:25246]
ENSG00000124102	3779.617273	3001.00965	4640.183593	1.546207488	0.62873393	0.00000221	0.0000427	PI3	peptidase inhibitor 3 [Source:HGNC Symbol;Acc:HGNC:8947]
ENSG00000124104	197.7460607	137.6139113	264.2079099	1.919921521	0.94104734	0.00000279	0.0000526	SNX21	sorting nexin family member 21 [Source:HGNC Symbol;Acc:HGNC:16154]
ENSG00000124224	1208.561878	1516.916593	867.7487711	-1.748105723	-0.80579244	0.0000004	0.00000916	PPP4R1L	protein phosphatase 4 regulatory subunit 1 like (pseudogene) [Source:HGNC Symbol;Acc:HGNC:15755]
ENSG00000124299	1845.928199	1135.318295	2631.339145	2.31771051	1.21270038	1.73E-14	1.24E-12	PEPD	peptidase D [Source:HGNC Symbol;Acc:HGNC:8840]
ENSG00000124302	17.30330399	9.087289841	26.38416173	2.90341369	1.537750147	0.0000126	0.000202179	CHST8	carbohydrate sulfotransferase 8 [Source:HGNC Symbol;Acc:HGNC:15993]
ENSG00000124334	39.39135145	27.9557808	52.03066637	1.861177362	0.896215545	0.002331865	0.018198573	IL9R	interleukin 9 receptor [Source:HGNC Symbol;Acc:HGNC:6030]
ENSG00000124406	3284.505576	4010.909919	2481.637617	-1.616235139	-0.692637105	0.0000269	0.000398483	ATP8A1	ATPase phospholipid transporting 8A1 [Source:HGNC Symbol;Acc:HGNC:13531]
ENSG00000124466	69.90459024	53.15574724	88.41646934	1.663347313	0.73408944	0.001769356	0.01459141	LYPD3	LY6/PLAUR domain containing 3 [Source:HGNC Symbol;Acc:HGNC:24880]
ENSG00000124469	192.8080288	233.9071796	147.3826517	-1.587074034	-0.666369429	0.005309166	0.035694871	CEACAM8	carcinoembryonic antigen related cell adhesion molecule 8 [Source:HGNC Symbol;Acc:HGNC:1820]
ENSG00000124493	3.503647448	1.334378458	5.901260544	4.422478877	2.144855252	0.000595275	0.00584546	GRM4	glutamate metabotropic receptor 4 [Source:HGNC Symbol;Acc:HGNC:4596]
ENSG00000124507	234.1749266	160.6316548	315.4595954	1.963869424	0.973699009	0.00000441	0.0000794	PACSIN1	protein kinase C and casein kinase substrate in neurons 1 [Source:HGNC Symbol;Acc:HGNC:8570]
ENSG00000124574	1480.814771	1074.145061	1930.291819	1.797049475	0.845630129	0.000000113	0.00000289	ABCC10	ATP binding cassette subfamily C member 10 [Source:HGNC Symbol;Acc:HGNC:52]
ENSG00000124587	1859.281472	1315.533154	2460.266455	1.87016682	0.903166965	0.000000252	0.00000602	PEX6	peroxisomal biogenesis factor 6 [Source:HGNC Symbol;Acc:HGNC:8859]
ENSG00000124593	32.53099729	23.46845094	42.54749589	1.81296567	0.858351607	0.005009224	0.034036045	PRICKLE4	prickle planar cell polarity protein 4 [Source:HGNC Symbol;Acc:HGNC:16805]
ENSG00000124608	607.2212304	458.2822768	771.8379686	1.684197726	0.752061522	0.0000236	0.000354009	AARS2	"alanyl-tRNA synthetase 2, mitochondrial [Source:HGNC Symbol;Acc:HGNC:21022]"
ENSG00000124731	12072.82647	15106.494	8719.825517	-1.732430766	-0.792797699	0.000000361	0.00000836	TREM1	triggering receptor expressed on myeloid cells 1 [Source:HGNC Symbol;Acc:HGNC:17760]
ENSG00000124762	1146.212895	896.7938785	1421.886544	1.585522134	0.664958018	0.0000582	0.000780908	CDKN1A	cyclin dependent kinase inhibitor 1A [Source:HGNC Symbol;Acc:HGNC:1784]
ENSG00000124772	1089.43019	809.3890885	1398.949302	1.728401485	0.789438375	0.00000224	0.0000432	CPNE5	copine 5 [Source:HGNC Symbol;Acc:HGNC:2318]
ENSG00000124831	15379.76218	18338.2352	12109.87095	-1.514321275	-0.598671316	0.000647567	0.006271195	LRRFIP1	LRR binding FLII interacting protein 1 [Source:HGNC Symbol;Acc:HGNC:6702]
ENSG00000124875	63.19177725	81.61853247	42.82536357	-1.905845641	-0.930431276	0.000117427	0.00144063	CXCL6	C-X-C motif chemokine ligand 6 [Source:HGNC Symbol;Acc:HGNC:10643]
ENSG00000125046	1.658680321	0.568873865	2.863203246	5.033107375	2.331449376	0.008021855	0.049519368	SSUH2	ssu-2 homolog (C. elegans) [Source:HGNC Symbol;Acc:HGNC:24809]
ENSG00000125084	76.07396306	39.60895686	116.377391	2.938158442	1.554912196	6.31E-11	2.85E-09	WNT1	Wnt family member 1 [Source:HGNC Symbol;Acc:HGNC:12774]
ENSG00000125089	2760.40139	1390.948132	4274.007623	3.07272969	1.619520858	1.41E-25	2.82E-23	SH3TC1	SH3 domain and tetratricopeptide repeats 1 [Source:HGNC Symbol;Acc:HGNC:26009]
ENSG00000125122	166.6801612	115.4872858	223.2617603	1.933215061	0.951002139	0.0000329	0.000472415	LRRC29	leucine rich repeat containing 29 [Source:HGNC Symbol;Acc:HGNC:13605]
ENSG00000125148	535.065984	370.6470916	716.7921281	1.933893842	0.951508603	0.00000185	0.0000364	MT2A	metallothionein 2A [Source:HGNC Symbol;Acc:HGNC:7406]
ENSG00000125356	599.6668758	756.3098269	426.5351931	-1.773147536	-0.826312582	7.75E-08	0.00000207	NDUFA1	NADH:ubiquinone oxidoreductase subunit A1 [Source:HGNC Symbol;Acc:HGNC:7683]
ENSG00000125384	2213.205002	1698.105615	2782.525376	1.638605603	0.712468653	0.00000046	0.0000104	PTGER2	prostaglandin E receptor 2 [Source:HGNC Symbol;Acc:HGNC:9594]
ENSG00000125449	954.3284009	743.1115083	1187.778651	1.598385488	0.67661539	0.0000573	0.000769817	ARMC7	armadillo repeat containing 7 [Source:HGNC Symbol;Acc:HGNC:26168]
ENSG00000125454	273.0214603	214.7023151	337.479463	1.571848272	0.652461963	0.00116547	0.010293036	SLC25A19	solute carrier family 25 member 19 [Source:HGNC Symbol;Acc:HGNC:14409]
ENSG00000125457	1146.310986	897.2406768	1421.599223	1.584412365	0.663947866	0.0000556	0.000750532	MIF4GD	MIF4G domain containing [Source:HGNC Symbol;Acc:HGNC:24030]
ENSG00000125458	277.2189588	136.7320973	432.493911	3.163075236	1.661327872	1.85E-16	1.58E-14	NT5C	"5', 3'-nucleotidase, cytosolic [Source:HGNC Symbol;Acc:HGNC:17144]"
ENSG00000125503	5298.574143	3249.070867	7563.814606	2.327993114	1.219086791	9.96E-16	7.96E-14	PPP1R12C	protein phosphatase 1 regulatory subunit 12C [Source:HGNC Symbol;Acc:HGNC:14947]
ENSG00000125505	1010.642444	768.5244954	1278.246493	1.663247561	0.734002919	0.00000483	0.0000864	MBOAT7	membrane bound O-acyltransferase domain containing 7 [Source:HGNC Symbol;Acc:HGNC:15505]
ENSG00000125508	6.418946919	2.562377361	10.68147117	4.168578497	2.059555502	0.00000852	0.000143021	SRMS	src-related kinase lacking C-terminal regulatory tyrosine and N-terminal myristylation sites [Source:HGNC Symbol;Acc:HGNC:11298]
ENSG00000125520	1272.924146	650.5025646	1960.863789	3.014382873	1.591862673	2.07E-22	3.1E-20	SLC2A4RG	SLC2A4 regulator [Source:HGNC Symbol;Acc:HGNC:15930]
ENSG00000125531	56.34184307	29.38333601	86.13808772	2.931528526	1.551653096	1.07E-08	0.000000337	FNDC11	fibronectin type III domain containing 11 [Source:HGNC Symbol;Acc:HGNC:28764]
ENSG00000125534	3705.503003	868.6870912	6840.931116	7.875023336	2.977284199	1.57E-74	3.2E-71	PPDPF	pancreatic progenitor cell differentiation and proliferation factor [Source:HGNC Symbol;Acc:HGNC:16142]
ENSG00000125611	328.0254599	245.414214	419.3326264	1.708672939	0.772876274	0.0000915	0.001158774	CHCHD5	coiled-coil-helix-coiled-coil-helix domain containing 5 [Source:HGNC Symbol;Acc:HGNC:17840]
ENSG00000125618	109.1350303	83.6175136	137.3386014	1.642462153	0.715860127	0.001303789	0.011311373	PAX8	paired box 8 [Source:HGNC Symbol;Acc:HGNC:8622]
ENSG00000125629	903.3032424	1089.740596	697.2409041	-1.562932681	-0.64425564	0.000238069	0.002683122	INSIG2	insulin induced gene 2 [Source:HGNC Symbol;Acc:HGNC:20452]
ENSG00000125631	9.31728062	12.24267889	6.083945691	-2.0122926	-1.008840097	0.007995208	0.04939218	HTR5BP	"5-hydroxytryptamine receptor 5B, pseudogene [Source:HGNC Symbol;Acc:HGNC:16291]"
ENSG00000125651	2495.105218	1879.93981	3175.024879	1.688897093	0.756081425	0.00000216	0.0000417	GTF2F1	general transcription factor IIF subunit 1 [Source:HGNC Symbol;Acc:HGNC:4652]
ENSG00000125652	1058.641723	290.3297284	1907.828665	6.571248062	2.716167404	1.15E-58	1.27E-55	ALKBH7	alkB homolog 7 [Source:HGNC Symbol;Acc:HGNC:21306]
ENSG00000125656	1208.925654	606.7078723	1874.534781	3.08968264	1.627458658	1.91E-23	3.1E-21	CLPP	caseinolytic mitochondrial matrix peptidase proteolytic subunit [Source:HGNC Symbol;Acc:HGNC:2084]
ENSG00000125657	17.99324707	8.393918075	28.60303175	3.407590055	1.768751785	0.0000063	0.000109288	TNFSF9	tumor necrosis factor superfamily member 9 [Source:HGNC Symbol;Acc:HGNC:11939]
ENSG00000125691	5980.014167	7628.052215	4158.498429	-1.834328508	-0.875252032	4.31E-10	1.73E-08	RPL23	ribosomal protein L23 [Source:HGNC Symbol;Acc:HGNC:10316]
ENSG00000125726	42.77086997	22.5552751	65.11442218	2.886882198	1.529512238	0.000000152	0.0000038	CD70	CD70 molecule [Source:HGNC Symbol;Acc:HGNC:11937]
ENSG00000125731	778.3049977	402.1736218	1194.02915	2.968939496	1.569947693	7.15E-20	8.7E-18	SH2D3A	SH2 domain containing 3A [Source:HGNC Symbol;Acc:HGNC:16885]
ENSG00000125733	233.7944838	163.5476909	311.4356759	1.904249911	0.929222828	0.00000689	0.000118595	TRIP10	thyroid hormone receptor interactor 10 [Source:HGNC Symbol;Acc:HGNC:12304]
ENSG00000125744	283.838768	222.2317686	351.9307146	1.583620186	0.663226362	0.000429519	0.004428247	RTN2	reticulon 2 [Source:HGNC Symbol;Acc:HGNC:10468]
ENSG00000125746	1497.317084	1078.768698	1959.923193	1.816815037	0.861411552	0.000000104	0.0000027	EML2	echinoderm microtubule associated protein like 2 [Source:HGNC Symbol;Acc:HGNC:18035]
ENSG00000125755	3878.676069	2936.408837	4920.129326	1.675560046	0.744643388	0.00000487	0.0000869	SYMPK	symplekin [Source:HGNC Symbol;Acc:HGNC:22935]
ENSG00000125772	9862.124711	11994.74776	7505.015029	-1.598231011	-0.676475953	0.0000413	0.00057857	GPCPD1	glycerophosphocholine phosphodiesterase 1 [Source:HGNC Symbol;Acc:HGNC:26957]
ENSG00000125775	62.22370281	44.10734225	82.24704868	1.864701986	0.898945079	0.000533138	0.005310111	SDCBP2	syndecan binding protein 2 [Source:HGNC Symbol;Acc:HGNC:15756]
ENSG00000125780	478.3149737	592.9643914	351.5971962	-1.686487826	-0.754021905	0.00000726	0.000124017	TGM3	transglutaminase 3 [Source:HGNC Symbol;Acc:HGNC:11779]
ENSG00000125817	2037.501227	1087.532511	3087.466649	2.83896492	1.505365022	1.5E-21	2.08E-19	CENPB	centromere protein B [Source:HGNC Symbol;Acc:HGNC:1852]
ENSG00000125826	6448.414333	4266.276771	8860.250586	2.076811014	1.054369939	9.78E-12	4.91E-10	RBCK1	RANBP2-type and C3HC4-type zinc finger containing 1 [Source:HGNC Symbol;Acc:HGNC:15864]
ENSG00000125827	7969.828668	9798.364137	5948.81578	-1.647111712	-0.719938405	0.00000582	0.000101805	TMX4	thioredoxin related transmembrane protein 4 [Source:HGNC Symbol;Acc:HGNC:25237]
ENSG00000125835	2505.217148	1845.288706	3234.611742	1.752902801	0.809746001	0.000000447	0.0000101	SNRPB	small nuclear ribonucleoprotein polypeptides B and B1 [Source:HGNC Symbol;Acc:HGNC:11153]
ENSG00000125844	2325.966094	1797.069107	2910.536447	1.619601848	0.695639194	0.0000168	0.000262443	RRBP1	ribosome binding protein 1 [Source:HGNC Symbol;Acc:HGNC:10448]
ENSG00000125877	1043.551522	822.8383632	1287.497644	1.564702986	0.645888829	0.000099	0.001238407	ITPA	inosine triphosphatase [Source:HGNC Symbol;Acc:HGNC:6176]
ENSG00000125898	1832.259636	950.2074105	2807.159464	2.954259705	1.562796657	2.69E-23	4.26E-21	FAM110A	family with sequence similarity 110 member A [Source:HGNC Symbol;Acc:HGNC:16188]
ENSG00000125901	646.0721678	306.8798143	1020.96898	3.326934299	1.734193376	1.74E-23	2.85E-21	MRPS26	mitochondrial ribosomal protein S26 [Source:HGNC Symbol;Acc:HGNC:14045]
ENSG00000125910	11545.50143	4137.900735	19732.84957	4.768806899	2.253628365	8.63E-48	6.6E-45	S1PR4	sphingosine-1-phosphate receptor 4 [Source:HGNC Symbol;Acc:HGNC:3170]
ENSG00000125912	3559.928701	1923.330432	5368.800472	2.791408269	1.480993147	3.14E-22	4.64E-20	NCLN	nicalin [Source:HGNC Symbol;Acc:HGNC:26923]
ENSG00000125967	283.0408892	169.7695997	408.2354723	2.404644135	1.265823405	1.64E-11	8.05E-10	NECAB3	N-terminal EF-hand calcium binding protein 3 [Source:HGNC Symbol;Acc:HGNC:15851]
ENSG00000125968	3.640889394	1.4278274	6.086905283	4.263053981	2.091887324	0.000334017	0.003575482	ID1	"inhibitor of DNA binding 1, HLH protein [Source:HGNC Symbol;Acc:HGNC:5360]"
ENSG00000125970	7226.453824	4968.395542	9722.202452	1.95680927	0.968503143	4.52E-10	1.81E-08	RALY	RALY heterogeneous nuclear ribonucleoprotein [Source:HGNC Symbol;Acc:HGNC:15921]
ENSG00000125995	250.0078466	157.9679509	351.7361523	2.226629834	1.154861738	8.5E-09	0.000000273	ROMO1	reactive oxygen species modulator 1 [Source:HGNC Symbol;Acc:HGNC:16185]
ENSG00000126062	898.1110515	587.1807688	1241.770838	2.114801614	1.080522333	8.52E-11	3.78E-09	TMEM115	transmembrane protein 115 [Source:HGNC Symbol;Acc:HGNC:30055]
ENSG00000126070	1897.027904	2310.538012	1439.990416	-1.604550966	-0.682169614	0.0000271	0.000400516	AGO3	"argonaute 3, RISC catalytic component [Source:HGNC Symbol;Acc:HGNC:18421]"
ENSG00000126088	1262.665783	1006.093447	1546.245733	1.536880831	0.620005304	0.000697826	0.006687929	UROD	uroporphyrinogen decarboxylase [Source:HGNC Symbol;Acc:HGNC:12591]
ENSG00000126106	91.8281955	69.54700882	116.4547702	1.674475613	0.743709365	0.004440692	0.030906133	TMEM53	transmembrane protein 53 [Source:HGNC Symbol;Acc:HGNC:26186]
ENSG00000126107	2270.4944	1821.835633	2766.380405	1.518457733	0.60260675	0.000322016	0.00346734	HECTD3	HECT domain E3 ubiquitin protein ligase 3 [Source:HGNC Symbol;Acc:HGNC:26117]
ENSG00000126215	1458.308417	1147.088583	1802.288234	1.571184877	0.651852948	0.000123891	0.001510007	XRCC3	X-ray repair cross complementing 3 [Source:HGNC Symbol;Acc:HGNC:12830]
ENSG00000126217	292.84155	208.7054271	385.8341068	1.848701839	0.886512563	0.00000328	0.0000608	MCF2L	MCF.2 cell line derived transforming sequence like [Source:HGNC Symbol;Acc:HGNC:14576]
ENSG00000126231	35.40823534	26.55694022	45.19124573	1.701673663	0.766954392	0.005732615	0.037933742	PROZ	"protein Z, vitamin K dependent plasma glycoprotein [Source:HGNC Symbol;Acc:HGNC:9460]"
ENSG00000126243	332.3945431	152.3434685	531.3983624	3.488159799	1.802466134	5.31E-21	7.06E-19	LRFN3	leucine rich repeat and fibronectin type III domain containing 3 [Source:HGNC Symbol;Acc:HGNC:28370]
ENSG00000126254	2076.882351	870.8605699	3409.853794	3.915499119	1.969196223	9.85E-36	3.51E-33	RBM42	RNA binding motif protein 42 [Source:HGNC Symbol;Acc:HGNC:28117]
ENSG00000126264	61.04047227	33.36089328	91.63369116	2.746739735	1.457720215	3.03E-08	0.000000876	HCST	hematopoietic cell signal transducer [Source:HGNC Symbol;Acc:HGNC:16977]
ENSG00000126368	449.1541738	308.4395264	604.6808893	1.96045201	0.971186326	0.000000242	0.00000581	NR1D1	nuclear receptor subfamily 1 group D member 1 [Source:HGNC Symbol;Acc:HGNC:7962]
ENSG00000126391	3546.796583	2535.767318	4664.249982	1.839384059	0.879222742	1.34E-09	4.98E-08	FRMD8	FERM domain containing 8 [Source:HGNC Symbol;Acc:HGNC:25462]
ENSG00000126432	3694.295095	2955.337097	4511.038146	1.526403925	0.610136786	0.002096084	0.016707488	PRDX5	peroxiredoxin 5 [Source:HGNC Symbol;Acc:HGNC:9355]
ENSG00000126453	387.5718323	227.8488665	564.1077419	2.475797885	1.307893543	3.17E-12	1.71E-10	BCL2L12	BCL2 like 12 [Source:HGNC Symbol;Acc:HGNC:13787]
ENSG00000126456	4494.823583	3161.243426	5968.7806	1.888111669	0.916944093	1.67E-08	0.000000509	IRF3	interferon regulatory factor 3 [Source:HGNC Symbol;Acc:HGNC:6118]
ENSG00000126457	2283.159175	1571.615258	3069.602451	1.953151343	0.965803743	5.2E-09	0.000000174	PRMT1	protein arginine methyltransferase 1 [Source:HGNC Symbol;Acc:HGNC:5187]
ENSG00000126458	591.3859648	360.8168984	846.2254593	2.3453044	1.229775184	1.37E-12	7.75E-11	RRAS	related RAS viral (r-ras) oncogene homolog [Source:HGNC Symbol;Acc:HGNC:10447]
ENSG00000126461	2187.393466	1103.250768	3385.656448	3.068800447	1.617674835	1.71E-24	3.1E-22	SCAF1	SR-related CTD associated factor 1 [Source:HGNC Symbol;Acc:HGNC:30403]
ENSG00000126464	1783.588364	971.8695906	2680.751218	2.758344581	1.463802694	4.82E-20	5.92E-18	PRR12	proline rich 12 [Source:HGNC Symbol;Acc:HGNC:29217]
ENSG00000126467	68.47796859	30.05999787	110.9399362	3.690616903	1.883861989	2.29E-11	1.09E-09	TSKS	testis specific serine kinase substrate [Source:HGNC Symbol;Acc:HGNC:30719]
ENSG00000126500	16.81052784	10.06850693	24.26223517	2.409715297	1.268862705	0.000928371	0.00849565	FLRT1	fibronectin leucine rich transmembrane protein 1 [Source:HGNC Symbol;Acc:HGNC:3760]
ENSG00000126522	395.3872666	292.1873538	509.4503282	1.743574188	0.802047752	0.0000166	0.00025944	ASL	argininosuccinate lyase [Source:HGNC Symbol;Acc:HGNC:746]
ENSG00000126705	541.1862284	292.9135503	815.5928726	2.784414964	1.477374234	1.63E-17	1.58E-15	AHDC1	AT-hook DNA binding motif containing 1 [Source:HGNC Symbol;Acc:HGNC:25230]
ENSG00000126709	2548.306605	1025.307649	4231.621239	4.127172213	2.045153638	2.98E-37	1.11E-34	IFI6	interferon alpha inducible protein 6 [Source:HGNC Symbol;Acc:HGNC:4054]
ENSG00000126759	12220.73753	8466.960144	16369.64938	1.93335614	0.951107418	1.14E-09	4.28E-08	CFP	complement factor properdin [Source:HGNC Symbol;Acc:HGNC:8864]
ENSG00000126768	1165.672448	924.6811314	1432.031271	1.548675778	0.631035142	0.00030178	0.003276984	TIMM17B	translocase of inner mitochondrial membrane 17 homolog B (yeast) [Source:HGNC Symbol;Acc:HGNC:17310]
ENSG00000126858	2100.431713	2516.432439	1640.641436	-1.53381012	-0.617119894	0.000302719	0.003286407	RHOT1	ras homolog family member T1 [Source:HGNC Symbol;Acc:HGNC:21168]
ENSG00000126860	1923.974888	2481.677813	1307.566392	-1.897936372	-0.924431627	6.12E-08	0.00000166	EVI2A	ecotropic viral integration site 2A [Source:HGNC Symbol;Acc:HGNC:3499]
ENSG00000126878	11.11319805	6.225435395	16.51546204	2.65290072	1.407570687	0.000612565	0.005982533	AIF1L	allograft inflammatory factor 1 like [Source:HGNC Symbol;Acc:HGNC:28904]
ENSG00000126882	6210.64253	4858.908851	7704.663964	1.585677814	0.665099666	0.0000107	0.000175509	FAM78A	family with sequence similarity 78 member A [Source:HGNC Symbol;Acc:HGNC:25465]
ENSG00000126890	1.229146005	0	2.5876758	100	#DIV/0!	0.000000444	0.0000101	CTAG2	cancer/testis antigen 2 [Source:HGNC Symbol;Acc:HGNC:2492]
ENSG00000126895	34.90417279	19.41114975	52.02804036	2.680317294	1.422403796	0.000000694	0.0000151	AVPR2	arginine vasopressin receptor 2 [Source:HGNC Symbol;Acc:HGNC:897]
ENSG00000126903	1616.161889	1195.049579	2081.60181	1.741853934	0.800623649	0.00000163	0.0000325	SLC10A3	solute carrier family 10 member 3 [Source:HGNC Symbol;Acc:HGNC:22979]
ENSG00000126934	5153.931657	3011.003101	7522.431641	2.498314146	1.320954897	5.77E-17	5.27E-15	MAP2K2	mitogen-activated protein kinase kinase 2 [Source:HGNC Symbol;Acc:HGNC:6842]
ENSG00000127054	4224.211699	3030.745369	5543.306064	1.829024015	0.871074018	6.95E-08	0.00000187	CPSF3L	cleavage and polyadenylation specific factor 3-like [Source:HGNC Symbol;Acc:HGNC:26052]
ENSG00000127191	985.1548484	657.5142793	1347.283899	2.049056486	1.034959755	2.07E-09	0.000000074	TRAF2	TNF receptor associated factor 2 [Source:HGNC Symbol;Acc:HGNC:12032]
ENSG00000127220	391.2789264	180.0038089	624.7935298	3.471001717	1.795352079	8.18E-22	1.16E-19	ABHD8	abhydrolase domain containing 8 [Source:HGNC Symbol;Acc:HGNC:23759]
ENSG00000127314	3995.328042	4829.199885	3073.680215	-1.571145841	-0.651817104	0.0000909	0.001152349	RAP1B	"RAP1B, member of RAS oncogene family [Source:HGNC Symbol;Acc:HGNC:9857]"
ENSG00000127399	417.6373016	328.7947515	515.8316991	1.568856245	0.649713163	0.000253048	0.00282331	LRRC61	leucine rich repeat containing 61 [Source:HGNC Symbol;Acc:HGNC:21704]
ENSG00000127415	596.6430288	194.5237315	1041.090673	5.351998262	2.420077648	3.55E-41	1.8E-38	IDUA	"iduronidase, alpha-L- [Source:HGNC Symbol;Acc:HGNC:5391]"
ENSG00000127418	530.7528894	300.6449917	785.0826711	2.611327955	1.384783656	6.71E-15	4.98E-13	FGFRL1	fibroblast growth factor receptor-like 1 [Source:HGNC Symbol;Acc:HGNC:3693]
ENSG00000127419	2058.182548	1124.777607	3089.840641	2.747068063	1.457892656	4.62E-19	5.23E-17	TMEM175	transmembrane protein 175 [Source:HGNC Symbol;Acc:HGNC:28709]
ENSG00000127445	1761.917806	1102.125058	2491.162421	2.260326452	1.176531152	2.88E-13	1.76E-11	PIN1	"peptidylprolyl cis/trans isomerase, NIMA-interacting 1 [Source:HGNC Symbol;Acc:HGNC:8988]"
ENSG00000127511	4462.998033	3481.82365	5547.453929	1.593261028	0.671982647	0.0000098	0.000162396	SIN3B	SIN3 transcription regulator family member B [Source:HGNC Symbol;Acc:HGNC:19354]
ENSG00000127528	15603.76279	5006.219687	27316.83674	5.456579704	2.447996924	5.17E-53	4.73E-50	KLF2	Kruppel like factor 2 [Source:HGNC Symbol;Acc:HGNC:6347]
ENSG00000127533	52.14167235	36.70510098	69.20314596	1.885382252	0.914857053	0.000671732	0.006476399	F2RL3	F2R like thrombin/trypsin receptor 3 [Source:HGNC Symbol;Acc:HGNC:3540]
ENSG00000127554	233.8917334	114.2502183	366.1270921	3.204607374	1.68014761	2.76E-16	2.31E-14	GFER	"growth factor, augmenter of liver regeneration [Source:HGNC Symbol;Acc:HGNC:4236]"
ENSG00000127561	44.76076577	27.34788678	64.00657938	2.340457963	1.226790853	0.0000182	0.000281058	SYNGR3	synaptogyrin 3 [Source:HGNC Symbol;Acc:HGNC:11501]
ENSG00000127564	47.96747453	19.40994232	79.53106277	4.097439419	2.034722619	1.6E-13	1.01E-11	PKMYT1	"protein kinase, membrane associated tyrosine/threonine 1 [Source:HGNC Symbol;Acc:HGNC:29650]"
ENSG00000127578	56.76454794	16.00832129	101.8109037	6.359873834	2.668998146	1.88E-24	3.38E-22	WFIKKN1	"WAP, follistatin/kazal, immunoglobulin, kunitz and netrin domain containing 1 [Source:HGNC Symbol;Acc:HGNC:30912]"
ENSG00000127580	420.5367494	187.0890529	678.5578877	3.626924597	1.858746752	1.21E-23	2.01E-21	WDR24	WD repeat domain 24 [Source:HGNC Symbol;Acc:HGNC:20852]
ENSG00000127585	560.1565958	217.5719784	938.8027519	4.314906536	2.10932931	1.27E-32	3.7E-30	FBXL16	F-box and leucine rich repeat protein 16 [Source:HGNC Symbol;Acc:HGNC:14150]
ENSG00000127586	608.475721	278.2384667	973.4747915	3.498706714	1.806821733	7.64E-24	1.3E-21	CHTF18	chromosome transmission fidelity factor 18 [Source:HGNC Symbol;Acc:HGNC:18435]
ENSG00000127589	175.9992564	130.8175818	225.9368968	1.727114152	0.78836344	0.000151221	0.001798057	TUBBP1	tubulin beta pseudogene 1 [Source:HGNC Symbol;Acc:HGNC:12414]
ENSG00000127616	2734.455624	1983.257759	3564.726948	1.797409808	0.84591938	0.000000126	0.0000032	SMARCA4	"SWI/SNF related, matrix associated, actin dependent regulator of chromatin, subfamily a, member 4 [Source:HGNC Symbol;Acc:HGNC:11100]"
ENSG00000127663	6884.095092	5157.329336	8792.625664	1.704879617	0.769669873	0.000000161	0.00000402	KDM4B	lysine demethylase 4B [Source:HGNC Symbol;Acc:HGNC:29136]
ENSG00000127666	825.8234023	523.3458457	1160.140702	2.216776365	1.148463234	6.41E-12	3.32E-10	TICAM1	toll like receptor adaptor molecule 1 [Source:HGNC Symbol;Acc:HGNC:18348]
ENSG00000127774	6.739064767	2.639830056	11.26979787	4.269137644	2.093944678	0.00000191	0.0000375	EMC6	ER membrane protein complex subunit 6 [Source:HGNC Symbol;Acc:HGNC:28430]
ENSG00000127837	2918.034095	2179.064006	3734.790509	1.713942546	0.777318749	0.000000769	0.0000166	AAMP	angio associated migratory cell protein [Source:HGNC Symbol;Acc:HGNC:18]
ENSG00000127884	1560.067252	1216.505201	1939.793729	1.594562627	0.673160761	0.000038	0.000537272	ECHS1	"enoyl-CoA hydratase, short chain 1 [Source:HGNC Symbol;Acc:HGNC:3151]"
ENSG00000127903	56.79113911	34.88881767	80.99896807	2.321631212	1.21513882	0.00000501	0.0000889	ZNF835	zinc finger protein 835 [Source:HGNC Symbol;Acc:HGNC:34332]
ENSG00000127920	756.8862967	930.7621314	564.7077424	-1.64821918	-0.720908104	0.00000393	0.0000717	GNG11	G protein subunit gamma 11 [Source:HGNC Symbol;Acc:HGNC:4403]
ENSG00000127922	343.9868663	418.3978655	261.7431305	-1.598505622	-0.676723818	0.0000474	0.00065334	SHFM1	split hand/foot malformation (ectrodactyly) type 1 [Source:HGNC Symbol;Acc:HGNC:10845]
ENSG00000127946	3711.709595	4608.15817	2720.898013	-1.693616646	-0.760107355	0.000000817	0.0000175	HIP1	huntingtin interacting protein 1 [Source:HGNC Symbol;Acc:HGNC:4913]
ENSG00000127947	6189.103465	7796.186403	4412.853902	-1.766699414	-0.821056601	0.000000351	0.00000817	PTPN12	"protein tyrosine phosphatase, non-receptor type 12 [Source:HGNC Symbol;Acc:HGNC:9645]"
ENSG00000127948	3055.107679	2064.357925	4150.146881	2.010381451	1.007469265	4.53E-11	2.08E-09	POR	cytochrome p450 oxidoreductase [Source:HGNC Symbol;Acc:HGNC:9208]
ENSG00000127951	32847.27208	41819.10575	22931.03488	-1.823690295	-0.866860747	0.00000102	0.0000214	FGL2	fibrinogen like 2 [Source:HGNC Symbol;Acc:HGNC:3696]
ENSG00000127954	13048.74357	16559.07488	9168.903701	-1.806003797	-0.852800925	6.04E-08	0.00000164	STEAP4	STEAP4 metalloreductase [Source:HGNC Symbol;Acc:HGNC:21923]
ENSG00000127989	472.6543717	566.3764559	369.0668048	-1.534617713	-0.617879312	0.000936647	0.008558679	MTERF1	mitochondrial transcription termination factor 1 [Source:HGNC Symbol;Acc:HGNC:21463]
ENSG00000128011	948.9743206	348.7813898	1612.345455	4.622796691	2.208765915	3.44E-40	1.57E-37	LRFN1	leucine rich repeat and fibronectin type III domain containing 1 [Source:HGNC Symbol;Acc:HGNC:29290]
ENSG00000128159	6649.285867	4479.403964	9047.576392	2.019817026	1.014224606	7.32E-11	3.27E-09	TUBGCP6	tubulin gamma complex associated protein 6 [Source:HGNC Symbol;Acc:HGNC:18127]
ENSG00000128165	69.66116676	49.09082941	92.39680278	1.882160149	0.912389389	0.0000811	0.001043537	ADM2	adrenomedullin 2 [Source:HGNC Symbol;Acc:HGNC:28898]
ENSG00000128185	1160.374741	705.1778952	1663.487044	2.358960846	1.238151473	1.24E-13	8.01E-12	DGCR6L	DiGeorge syndrome critical region gene 6-like [Source:HGNC Symbol;Acc:HGNC:18551]
ENSG00000128218	365.1955396	240.0389565	503.5264998	2.097686589	1.068799144	0.000000215	0.00000526	VPREB3	pre-B lymphocyte 3 [Source:HGNC Symbol;Acc:HGNC:12710]
ENSG00000128228	535.5246518	155.2442383	955.8345824	6.156972992	2.62222124	3.71E-48	2.99E-45	SDF2L1	stromal cell derived factor 2 like 1 [Source:HGNC Symbol;Acc:HGNC:10676]
ENSG00000128242	10.1556031	5.678513692	15.10396508	2.659844794	1.411342064	0.000808691	0.007567178	GAL3ST1	galactose-3-O-sulfotransferase 1 [Source:HGNC Symbol;Acc:HGNC:24240]
ENSG00000128262	6.707687189	3.198315914	10.58646597	3.310012597	1.726836708	0.000290543	0.00317341	POM121L9P	"POM121 transmembrane nucleoporin like 9, pseudogene [Source:HGNC Symbol;Acc:HGNC:30080]"
ENSG00000128268	216.320035	137.6022643	303.3238869	2.204352439	1.140354905	4.88E-09	0.000000165	MGAT3	"mannosyl (beta-1,4-)-glycoprotein beta-1,4-N-acetylglucosaminyltransferase [Source:HGNC Symbol;Acc:HGNC:7046]"
ENSG00000128271	25.85454075	12.32464104	40.80864042	3.311142313	1.727329019	0.000000312	0.00000733	ADORA2A	adenosine A2a receptor [Source:HGNC Symbol;Acc:HGNC:263]
ENSG00000128274	19.2132829	7.11833255	32.58138592	4.577109273	2.194436735	6.51E-09	0.000000215	A4GALT	"alpha 1,4-galactosyltransferase [Source:HGNC Symbol;Acc:HGNC:18149]"
ENSG00000128283	185.953423	110.8099619	269.0067222	2.427640239	1.279554639	1.02E-08	0.000000323	CDC42EP1	CDC42 effector protein 1 [Source:HGNC Symbol;Acc:HGNC:17014]
ENSG00000128298	58.1733174	28.59651618	90.86346612	3.177431319	1.667860941	1.78E-09	6.44E-08	BAIAP2L2	BAI1 associated protein 2 like 2 [Source:HGNC Symbol;Acc:HGNC:26203]
ENSG00000128309	1120.40657	676.3241681	1611.234489	2.382340547	1.252379656	1.3E-13	8.34E-12	MPST	mercaptopyruvate sulfurtransferase [Source:HGNC Symbol;Acc:HGNC:7223]
ENSG00000128311	915.3983429	722.2019859	1128.931158	1.56317925	0.644483221	0.0000583	0.000782249	TST	thiosulfate sulfurtransferase [Source:HGNC Symbol;Acc:HGNC:12388]
ENSG00000128438	176.016713	112.3517559	246.3832445	2.192963006	1.132881475	5.69E-08	0.00000155	TBC1D27	TBC1 domain family member 27 [Source:HGNC Symbol;Acc:HGNC:28104]
ENSG00000128524	937.2689511	724.6933596	1172.220921	1.617540585	0.69380191	0.0000623	0.000827488	ATP6V1F	ATPase H+ transporting V1 subunit F [Source:HGNC Symbol;Acc:HGNC:16832]
ENSG00000128534	958.7528481	1153.77704	743.1997943	-1.552445316	-0.634542451	0.00011458	0.001410145	LSM8	"LSM8 homolog, U6 small nuclear RNA associated [Source:HGNC Symbol;Acc:HGNC:20471]"
ENSG00000128585	2355.010081	2949.863027	1697.541037	-1.73772708	-0.797201515	0.00000123	0.0000254	MKLN1	muskelin 1 [Source:HGNC Symbol;Acc:HGNC:7109]
ENSG00000128604	2881.906533	2249.50186	3580.880119	1.591854704	0.670708661	0.00000476	0.0000851	IRF5	interferon regulatory factor 5 [Source:HGNC Symbol;Acc:HGNC:6120]
ENSG00000128609	722.54802	981.3093841	436.5486176	-2.247881096	-1.168565723	8.49E-11	3.78E-09	NDUFA5	NADH:ubiquinone oxidoreductase subunit A5 [Source:HGNC Symbol;Acc:HGNC:7688]
ENSG00000128708	931.5269164	1148.39609	691.8294082	-1.65994113	-0.731132078	0.0000343	0.000490044	HAT1	histone acetyltransferase 1 [Source:HGNC Symbol;Acc:HGNC:4821]
ENSG00000128791	374.3097731	466.5370432	272.3743692	-1.712852222	-0.776400686	0.000133267	0.001610407	TWSG1	twisted gastrulation BMP signaling modulator 1 [Source:HGNC Symbol;Acc:HGNC:12429]
ENSG00000128805	96.82173554	62.47174523	134.7875143	2.157575618	1.109411123	0.00000148	0.0000299	ARHGAP22	Rho GTPase activating protein 22 [Source:HGNC Symbol;Acc:HGNC:30320]
ENSG00000128872	2597.276316	3230.264473	1897.657827	-1.702237585	-0.76743241	0.00000129	0.0000265	TMOD2	tropomodulin 2 [Source:HGNC Symbol;Acc:HGNC:11872]
ENSG00000128881	715.2574871	889.9009347	522.2305187	-1.704038547	-0.768957972	0.0000144	0.000227973	TTBK2	tau tubulin kinase 2 [Source:HGNC Symbol;Acc:HGNC:19141]
ENSG00000128923	1172.720195	1430.850796	887.4179527	-1.612375308	-0.689187596	0.000137658	0.001655339	FAM63B	family with sequence similarity 63 member B [Source:HGNC Symbol;Acc:HGNC:26954]
ENSG00000128965	6.860371474	3.204782162	10.90075966	3.401404248	1.766130477	0.000178504	0.002082679	CHAC1	ChaC glutathione specific gamma-glutamylcyclotransferase 1 [Source:HGNC Symbol;Acc:HGNC:28680]
ENSG00000129038	43.34138729	29.84202663	58.26173329	1.952338359	0.965203107	0.000112934	0.001392818	LOXL1	lysyl oxidase like 1 [Source:HGNC Symbol;Acc:HGNC:6665]
ENSG00000129055	1631.03751	1982.705321	1242.352036	-1.595928742	-0.674396236	0.0000206	0.000313974	ANAPC13	anaphase promoting complex subunit 13 [Source:HGNC Symbol;Acc:HGNC:24540]
ENSG00000129116	300.0367548	379.5644187	212.1377579	-1.789235552	-0.839343331	0.00012311	0.001502053	PALLD	"palladin, cytoskeletal associated protein [Source:HGNC Symbol;Acc:HGNC:17068]"
ENSG00000129128	7433.292884	8875.524541	5839.247369	-1.519977487	-0.604049955	0.000135334	0.001632806	SPCS3	signal peptidase complex subunit 3 [Source:HGNC Symbol;Acc:HGNC:26212]
ENSG00000129194	19.81591505	9.584301835	31.12454018	3.247449915	1.699307275	9.94E-08	0.00000259	SOX15	SRY-box 15 [Source:HGNC Symbol;Acc:HGNC:11196]
ENSG00000129292	3960.502195	4968.341557	2846.574479	-1.745375571	-0.80353751	0.00000107	0.0000225	PHF20L1	PHD finger protein 20-like 1 [Source:HGNC Symbol;Acc:HGNC:24280]
ENSG00000129295	333.2299748	433.7057178	222.1778379	-1.952065616	-0.965001548	0.000000425	0.00000971	LRRC6	leucine rich repeat containing 6 [Source:HGNC Symbol;Acc:HGNC:16725]
ENSG00000129317	1050.335724	1261.138437	817.343252	-1.542972837	-0.625712665	0.000545123	0.005411016	PUS7L	pseudouridylate synthase 7 like [Source:HGNC Symbol;Acc:HGNC:25276]
ENSG00000129347	2208.2572	1722.045614	2745.648952	1.59441128	0.673023822	0.0000304	0.00044266	KRI1	KRI1 homolog [Source:HGNC Symbol;Acc:HGNC:25769]
ENSG00000129354	131.9335216	91.05395356	177.116202	1.945178601	0.959902625	0.003302475	0.024230429	AP1M2	adaptor related protein complex 1 mu 2 subunit [Source:HGNC Symbol;Acc:HGNC:558]
ENSG00000129355	4739.547227	3823.943474	5751.530322	1.50408351	0.588884671	0.000354184	0.003756146	CDKN2D	cyclin dependent kinase inhibitor 2D [Source:HGNC Symbol;Acc:HGNC:1790]
ENSG00000129493	849.8593745	1090.811024	583.5443931	-1.869285417	-0.902486868	0.000000321	0.00000753	HEATR5A	HEAT repeat containing 5A [Source:HGNC Symbol;Acc:HGNC:20276]
ENSG00000129521	137.5913562	100.5803968	178.498206	1.774681864	0.827560425	0.000338186	0.003607702	EGLN3	egl-9 family hypoxia inducible factor 3 [Source:HGNC Symbol;Acc:HGNC:14661]
ENSG00000129534	2073.732756	2509.618066	1591.964782	-1.576428132	-0.656659399	0.000173165	0.002026606	MIS18BP1	MIS18 binding protein 1 [Source:HGNC Symbol;Acc:HGNC:20190]
ENSG00000129535	58.55031748	42.94288686	75.80063553	1.765149972	0.819790764	0.005368693	0.035998321	NRL	neural retina leucine zipper [Source:HGNC Symbol;Acc:HGNC:8002]
ENSG00000129538	39.06079279	19.44379891	60.74273339	3.124015717	1.643401712	4.14E-13	2.48E-11	RNASE1	"ribonuclease A family member 1, pancreatic [Source:HGNC Symbol;Acc:HGNC:10044]"
ENSG00000129646	189.8394399	143.6887432	240.8481045	1.676179352	0.745176526	0.000334702	0.003580349	QRICH2	glutamine rich 2 [Source:HGNC Symbol;Acc:HGNC:25326]
ENSG00000129654	23.64354565	12.14400206	36.35356751	2.993540953	1.581853007	0.00000195	0.0000383	FOXJ1	forkhead box J1 [Source:HGNC Symbol;Acc:HGNC:3816]
ENSG00000129667	4634.710176	3349.657267	6055.031812	1.807657121	0.854121051	1.04E-08	0.00000033	RHBDF2	rhomboid 5 homolog 2 [Source:HGNC Symbol;Acc:HGNC:20788]
ENSG00000129749	152.9352259	117.4759543	192.1270524	1.635458537	0.709695184	0.001739303	0.014374029	CHRNA10	cholinergic receptor nicotinic alpha 10 subunit [Source:HGNC Symbol;Acc:HGNC:13800]
ENSG00000129757	1.294056539	0.197657593	2.5058659	12.6778125	3.664233932	0.000422772	0.004367363	CDKN1C	cyclin dependent kinase inhibitor 1C [Source:HGNC Symbol;Acc:HGNC:1786]
ENSG00000129911	870.0258247	437.6840551	1347.877254	3.07956673	1.62272739	1.4E-22	2.1E-20	KLF16	Kruppel like factor 16 [Source:HGNC Symbol;Acc:HGNC:16857]
ENSG00000129925	7132.05103	4765.10186	9748.152744	2.045738587	1.032621803	8.27E-12	4.21E-10	TMEM8A	transmembrane protein 8A [Source:HGNC Symbol;Acc:HGNC:17205]
ENSG00000129932	356.6885089	85.15218044	656.8076088	7.713338701	2.947355462	1.99E-52	1.75E-49	DOHH	deoxyhypusine hydroxylase/monooxygenase [Source:HGNC Symbol;Acc:HGNC:28662]
ENSG00000129946	40.42442184	11.02846573	72.91468912	6.611498905	2.724977385	2.57E-15	1.98E-13	SHC2	SHC adaptor protein 2 [Source:HGNC Symbol;Acc:HGNC:29869]
ENSG00000129951	4.687818165	1.602321374	8.098104093	5.053982443	2.337420653	0.0000189	0.000291206	PLPPR3	phospholipid phosphatase related 3 [Source:HGNC Symbol;Acc:HGNC:23497]
ENSG00000129968	6270.729444	2427.682075	10518.30811	4.332654684	2.115251257	7.07E-42	3.79E-39	ABHD17A	abhydrolase domain containing 17A [Source:HGNC Symbol;Acc:HGNC:28756]
ENSG00000129993	2226.038793	1736.33495	2767.290409	1.593753791	0.672428774	0.0000179	0.00027695	CBFA2T3	CBFA2/RUNX1 translocation partner 3 [Source:HGNC Symbol;Acc:HGNC:1537]
ENSG00000130005	217.6689411	106.4603785	340.5836681	3.199158907	1.677692655	2.1E-15	1.63E-13	GAMT	guanidinoacetate N-methyltransferase [Source:HGNC Symbol;Acc:HGNC:4136]
ENSG00000130037	13.1717457	7.073850253	19.91152487	2.814807235	1.493036126	0.0000622	0.000825329	KCNA5	potassium voltage-gated channel subfamily A member 5 [Source:HGNC Symbol;Acc:HGNC:6224]
ENSG00000130052	355.6235603	277.8292139	441.6067853	1.589490101	0.668564032	0.000235984	0.002662195	STARD8	StAR related lipid transfer domain containing 8 [Source:HGNC Symbol;Acc:HGNC:19161]
ENSG00000130054	4.008638247	1.917277663	6.320142052	3.296414585	1.7208977	0.000598489	0.005872085	FAM155B	family with sequence similarity 155 member B [Source:HGNC Symbol;Acc:HGNC:30701]
ENSG00000130150	3897.347718	5113.926297	2552.708237	-2.003333643	-1.002402715	0.000000001	3.78E-08	MOSPD2	motile sperm domain containing 2 [Source:HGNC Symbol;Acc:HGNC:28381]
ENSG00000130159	1246.507283	788.6054504	1752.609308	2.22241592	1.152128839	2.43E-10	1.02E-08	ECSIT	ECSIT signalling integrator [Source:HGNC Symbol;Acc:HGNC:29548]
ENSG00000130165	1717.251539	1202.422733	2286.272852	1.901388579	0.9270534	0.00000176	0.0000349	ELOF1	elongation factor 1 homolog [Source:HGNC Symbol;Acc:HGNC:28691]
ENSG00000130167	157.8130866	203.1416702	107.7130731	-1.885951856	-0.915292849	0.0000253	0.000377066	TSPAN16	tetraspanin 16 [Source:HGNC Symbol;Acc:HGNC:30725]
ENSG00000130175	8198.256186	6135.779519	10477.83566	1.707661696	0.772022192	0.00000161	0.0000322	PRKCSH	protein kinase C substrate 80K-H [Source:HGNC Symbol;Acc:HGNC:9411]
ENSG00000130193	545.5331078	367.1636558	742.6782916	2.022744572	1.016314151	6.65E-08	0.0000018	THEM6	thioesterase superfamily member 6 [Source:HGNC Symbol;Acc:HGNC:29656]
ENSG00000130203	5.391202467	2.234995849	8.879641361	3.973001277	1.990229257	0.000189475	0.002198601	APOE	apolipoprotein E [Source:HGNC Symbol;Acc:HGNC:613]
ENSG00000130204	767.7369117	532.7220582	1027.490171	1.928754695	0.947669669	3.13E-08	0.000000902	TOMM40	translocase of outer mitochondrial membrane 40 [Source:HGNC Symbol;Acc:HGNC:18001]
ENSG00000130222	66.93109775	20.8454791	117.8678342	5.654359567	2.499363629	5.45E-21	7.23E-19	GADD45G	growth arrest and DNA damage inducible gamma [Source:HGNC Symbol;Acc:HGNC:4097]
ENSG00000130234	5.32469937	7.739861777	2.655309341	-2.914862557	-1.543427858	0.000269452	0.002981641	ACE2	angiotensin I converting enzyme 2 [Source:HGNC Symbol;Acc:HGNC:13557]
ENSG00000130244	903.4268754	649.6618374	1183.904023	1.822338876	0.865791263	0.000000222	0.0000054	FAM98C	family with sequence similarity 98 member C [Source:HGNC Symbol;Acc:HGNC:27119]
ENSG00000130254	3964.458692	2893.654902	5147.978669	1.779057574	0.8311132	8.05E-08	0.00000214	SAFB2	scaffold attachment factor B2 [Source:HGNC Symbol;Acc:HGNC:21605]
ENSG00000130255	6299.901707	4083.240349	8749.895838	2.142880431	1.099551352	1.63E-12	9.15E-11	RPL36	ribosomal protein L36 [Source:HGNC Symbol;Acc:HGNC:13631]
ENSG00000130299	568.3944801	347.8598232	812.1433115	2.334685575	1.223228268	1.26E-12	7.14E-11	GTPBP3	GTP binding protein 3 (mitochondrial) [Source:HGNC Symbol;Acc:HGNC:14880]
ENSG00000130300	256.841275	184.0983798	337.241317	1.831853802	0.873304368	0.000579018	0.005707427	PLVAP	plasmalemma vesicle associated protein [Source:HGNC Symbol;Acc:HGNC:13635]
ENSG00000130303	3493.076022	2679.28742	4392.526582	1.639438363	0.713201663	0.0000195	0.00029834	BST2	bone marrow stromal cell antigen 2 [Source:HGNC Symbol;Acc:HGNC:1119]
ENSG00000130304	896.3731984	609.1790673	1213.798291	1.992514772	0.99459042	2.39E-09	8.46E-08	SLC27A1	solute carrier family 27 member 1 [Source:HGNC Symbol;Acc:HGNC:10995]
ENSG00000130305	1768.245503	1209.135702	2386.208968	1.973483179	0.980744222	2.28E-09	8.08E-08	NSUN5	NOP2/Sun RNA methyltransferase family member 5 [Source:HGNC Symbol;Acc:HGNC:16385]
ENSG00000130311	1469.588785	1148.165646	1824.845938	1.589357724	0.668443875	0.0000353	0.00050418	DDA1	DET1 and DDB1 associated 1 [Source:HGNC Symbol;Acc:HGNC:28360]
ENSG00000130312	557.6232405	332.322552	806.6397909	2.427279719	1.279340374	5.71E-14	3.88E-12	MRPL34	mitochondrial ribosomal protein L34 [Source:HGNC Symbol;Acc:HGNC:14488]
ENSG00000130313	2451.855076	1618.559509	3372.865965	2.083868987	1.059264578	2.46E-11	1.17E-09	PGLS	6-phosphogluconolactonase [Source:HGNC Symbol;Acc:HGNC:8903]
ENSG00000130332	1057.606975	765.3274566	1380.652758	1.804002648	0.851201456	0.0000018	0.0000356	LSM7	"LSM7 homolog, U6 small nuclear RNA and mRNA degradation associated [Source:HGNC Symbol;Acc:HGNC:20470]"
ENSG00000130363	537.9933102	638.8931877	426.4723929	-1.498088031	-0.583122403	0.000619114	0.006037659	RSPH3	radial spoke 3 homolog [Source:HGNC Symbol;Acc:HGNC:21054]
ENSG00000130382	3522.077929	2364.743021	4801.237564	2.030342206	1.021722909	9.74E-12	4.9E-10	MLLT1	"MLLT1, super elongation complex subunit [Source:HGNC Symbol;Acc:HGNC:7134]"
ENSG00000130429	8166.973384	6051.288135	10505.36234	1.736053896	0.795811737	0.000000182	0.00000449	ARPC1B	actin related protein 2/3 complex subunit 1B [Source:HGNC Symbol;Acc:HGNC:704]
ENSG00000130433	115.4744938	84.0672361	150.1877787	1.786519763	0.837151874	0.000485827	0.004900563	CACNG6	calcium voltage-gated channel auxiliary subunit gamma 6 [Source:HGNC Symbol;Acc:HGNC:13625]
ENSG00000130449	1803.787458	2252.927726	1307.369268	-1.723252779	-0.785134342	0.00000442	0.0000796	ZSWIM6	zinc finger SWIM-type containing 6 [Source:HGNC Symbol;Acc:HGNC:29316]
ENSG00000130475	4201.19982	2969.255938	5562.822006	1.873473396	0.905715491	4.02E-09	0.000000138	FCHO1	FCH domain only 1 [Source:HGNC Symbol;Acc:HGNC:29002]
ENSG00000130479	1537.274428	570.3919833	2605.933973	4.568672158	2.19177492	3.54E-42	1.95E-39	MAP1S	microtubule associated protein 1S [Source:HGNC Symbol;Acc:HGNC:15715]
ENSG00000130487	325.4771186	196.4030858	468.1378917	2.383556703	1.253115947	2.23E-10	9.37E-09	KLHDC7B	kelch domain containing 7B [Source:HGNC Symbol;Acc:HGNC:25145]
ENSG00000130489	383.8548529	157.3153839	634.2405818	4.03165009	2.011370432	8.11E-26	1.65E-23	SCO2	SCO2 cytochrome c oxidase assembly protein [Source:HGNC Symbol;Acc:HGNC:10604]
ENSG00000130511	1756.432553	531.1263534	3110.718352	5.856832997	2.550120758	8.22E-56	8.17E-53	SSBP4	single stranded DNA binding protein 4 [Source:HGNC Symbol;Acc:HGNC:15676]
ENSG00000130513	17.84332941	11.93444137	24.37420567	2.042341566	1.030224166	0.002306672	0.018041109	GDF15	growth differentiation factor 15 [Source:HGNC Symbol;Acc:HGNC:30142]
ENSG00000130518	871.1570216	682.0137783	1080.21008	1.58385375	0.663439126	0.0000896	0.001137343	KIAA1683	KIAA1683 [Source:HGNC Symbol;Acc:HGNC:29350]
ENSG00000130520	1732.270952	1100.853075	2430.153868	2.207518807	1.142425729	1.79E-13	1.12E-11	LSM4	"LSM4 homolog, U6 small nuclear RNA and mRNA degradation associated [Source:HGNC Symbol;Acc:HGNC:17259]"
ENSG00000130522	3908.612408	667.883666	7490.470492	11.21523234	3.487387603	1.44E-104	7.49E-101	JUND	"JunD proto-oncogene, AP-1 transcription factor subunit [Source:HGNC Symbol;Acc:HGNC:6206]"
ENSG00000130529	69.4683679	51.73318228	89.07041516	1.72172697	0.783856379	0.001450519	0.01236858	TRPM4	transient receptor potential cation channel subfamily M member 4 [Source:HGNC Symbol;Acc:HGNC:17993]
ENSG00000130545	27.03708667	16.61642598	38.55465901	2.32027387	1.214295102	0.0000877	0.001116378	CRB3	"crumbs 3, cell polarity complex component [Source:HGNC Symbol;Acc:HGNC:20237]"
ENSG00000130560	1519.302216	1207.980481	1863.394661	1.542570174	0.625336122	0.000311858	0.003369182	UBAC1	UBA domain containing 1 [Source:HGNC Symbol;Acc:HGNC:30221]
ENSG00000130589	5700.308949	2964.015268	8724.633544	2.943518422	1.557541657	1.66E-24	3.01E-22	HELZ2	helicase with zinc finger 2 [Source:HGNC Symbol;Acc:HGNC:30021]
ENSG00000130590	504.2666137	286.1419376	745.3517821	2.604832372	1.381190534	3.24E-13	1.97E-11	SAMD10	sterile alpha motif domain containing 10 [Source:HGNC Symbol;Acc:HGNC:16129]
ENSG00000130592	43274.48851	32514.92015	55166.64302	1.696656266	0.762694312	0.00000911	0.00015194	LSP1	lymphocyte-specific protein 1 [Source:HGNC Symbol;Acc:HGNC:6707]
ENSG00000130595	252.3782441	169.4247983	344.0636316	2.030774923	1.02203035	0.000000904	0.0000192	TNNT3	"troponin T3, fast skeletal type [Source:HGNC Symbol;Acc:HGNC:11950]"
ENSG00000130598	247.9675263	169.9930982	334.149789	1.965666798	0.97501879	0.000000967	0.0000204	TNNI2	"troponin I2, fast skeletal type [Source:HGNC Symbol;Acc:HGNC:11946]"
ENSG00000130640	3815.141589	2769.628737	4970.708426	1.794720122	0.84375888	7.88E-08	0.0000021	TUBGCP2	tubulin gamma complex associated protein 2 [Source:HGNC Symbol;Acc:HGNC:18599]
ENSG00000130643	19.83976997	8.458876528	32.41865219	3.832500934	1.938286143	0.000000116	0.00000297	CALY	calcyon neuron specific vesicular protein [Source:HGNC Symbol;Acc:HGNC:17938]
ENSG00000130653	487.5657322	310.6763517	683.0750474	2.198670879	1.136631662	1.51E-09	5.57E-08	PNPLA7	patatin like phospholipase domain containing 7 [Source:HGNC Symbol;Acc:HGNC:24768]
ENSG00000130669	353.4959931	182.7910592	542.1698674	2.966063383	1.568549428	2.07E-16	1.77E-14	PAK4	p21 (RAC1) activated kinase 4 [Source:HGNC Symbol;Acc:HGNC:16059]
ENSG00000130699	195.1448395	143.4061227	252.329737	1.75954647	0.815203616	0.0000471	0.000649866	TAF4	TATA-box binding protein associated factor 4 [Source:HGNC Symbol;Acc:HGNC:11537]
ENSG00000130702	192.4930284	92.66260635	302.8319159	3.268113512	1.708458094	1.57E-16	1.36E-14	LAMA5	laminin subunit alpha 5 [Source:HGNC Symbol;Acc:HGNC:6485]
ENSG00000130706	931.0655213	512.133207	1394.095974	2.722135481	1.444738872	1.21E-17	1.19E-15	ADRM1	adhesion regulating molecule 1 [Source:HGNC Symbol;Acc:HGNC:15759]
ENSG00000130714	1067.058226	837.8348417	1320.410388	1.575979324	0.656248608	0.0000772	0.000998511	POMT1	protein O-mannosyltransferase 1 [Source:HGNC Symbol;Acc:HGNC:9202]
ENSG00000130717	1244.285028	1003.653439	1510.246259	1.504748751	0.58952262	0.00048828	0.004920895	UCK1	uridine-cytidine kinase 1 [Source:HGNC Symbol;Acc:HGNC:14859]
ENSG00000130725	1231.224252	814.0088678	1692.357045	2.07904006	1.055917557	2.63E-10	1.09E-08	UBE2M	ubiquitin conjugating enzyme E2 M [Source:HGNC Symbol;Acc:HGNC:12491]
ENSG00000130726	8121.105514	5523.751808	10991.86487	1.989927364	0.992715771	4.27E-10	1.72E-08	TRIM28	tripartite motif containing 28 [Source:HGNC Symbol;Acc:HGNC:16384]
ENSG00000130731	885.6099217	424.1124526	1395.686072	3.290839642	1.718455728	9.05E-24	1.52E-21	METTL26	methyltransferase like 26 [Source:HGNC Symbol;Acc:HGNC:14141]
ENSG00000130733	524.7590682	305.6817231	766.8971865	2.50880942	1.327002882	1.91E-11	9.24E-10	YIPF2	Yip1 domain family member 2 [Source:HGNC Symbol;Acc:HGNC:28476]
ENSG00000130734	847.5611468	493.7064362	1238.663722	2.508907381	1.327059213	1.28E-14	9.27E-13	ATG4D	autophagy related 4D cysteine peptidase [Source:HGNC Symbol;Acc:HGNC:20789]
ENSG00000130748	370.3871197	16.7248751	761.276969	45.51764749	5.508354091	2.82E-141	2.64E-137	TMEM160	transmembrane protein 160 [Source:HGNC Symbol;Acc:HGNC:26042]
ENSG00000130749	2284.211933	1778.476169	2843.18304	1.598662433	0.676865338	0.0000117	0.000189855	ZC3H4	zinc finger CCCH-type containing 4 [Source:HGNC Symbol;Acc:HGNC:17808]
ENSG00000130751	7.701976541	2.52822328	13.42033541	5.308208145	2.408224943	0.000000251	0.000006	NPAS1	neuronal PAS domain protein 1 [Source:HGNC Symbol;Acc:HGNC:7894]
ENSG00000130755	8618.253343	10532.16016	6502.882654	-1.619614057	-0.695650069	0.000000823	0.0000176	GMFG	glia maturation factor gamma [Source:HGNC Symbol;Acc:HGNC:4374]
ENSG00000130758	649.3364509	322.5415978	1010.530762	3.133024605	1.6475561	1.82E-20	2.29E-18	MAP3K10	mitogen-activated protein kinase kinase kinase 10 [Source:HGNC Symbol;Acc:HGNC:6849]
ENSG00000130762	3.954006362	2.035241952	6.074745973	2.98477828	1.577623767	0.003764353	0.027003986	ARHGEF16	Rho guanine nucleotide exchange factor 16 [Source:HGNC Symbol;Acc:HGNC:15515]
ENSG00000130787	2152.626776	1351.187571	3038.428003	2.248709261	1.169097145	3.7E-13	2.22E-11	HIP1R	huntingtin interacting protein 1 related [Source:HGNC Symbol;Acc:HGNC:18415]
ENSG00000130810	62.76584558	43.25252963	84.33319479	1.949786417	0.963316098	0.000264059	0.002934243	PPAN	peter pan homolog (Drosophila) [Source:HGNC Symbol;Acc:HGNC:9227]
ENSG00000130811	5546.46865	3497.269761	7811.372685	2.233563099	1.159347012	2.29E-13	1.41E-11	EIF3G	eukaryotic translation initiation factor 3 subunit G [Source:HGNC Symbol;Acc:HGNC:3274]
ENSG00000130812	46.75735567	27.62972012	67.89842654	2.457441706	1.297157194	0.0000295	0.000432219	ANGPTL6	angiopoietin like 6 [Source:HGNC Symbol;Acc:HGNC:23140]
ENSG00000130813	976.1792938	749.5718107	1226.640196	1.636454545	0.710573529	0.0000425	0.000593887	C19orf66	chromosome 19 open reading frame 66 [Source:HGNC Symbol;Acc:HGNC:25649]
ENSG00000130816	3679.803321	2939.375091	4498.171366	1.530315535	0.613829152	0.0000628	0.000831834	DNMT1	DNA methyltransferase 1 [Source:HGNC Symbol;Acc:HGNC:2976]
ENSG00000130821	1701.067666	966.0929479	2513.408144	2.601621458	1.379411062	2.24E-11	1.07E-09	SLC6A8	solute carrier family 6 member 8 [Source:HGNC Symbol;Acc:HGNC:11055]
ENSG00000130827	1392.6983	947.3766392	1884.895926	1.989595107	0.992474865	1.26E-09	0.000000047	PLXNA3	plexin A3 [Source:HGNC Symbol;Acc:HGNC:9101]
ENSG00000130881	348.4040508	134.7363362	584.5631038	4.338570574	2.117219797	6.84E-30	1.73E-27	LRP3	LDL receptor related protein 3 [Source:HGNC Symbol;Acc:HGNC:6695]
ENSG00000130940	242.0062673	179.4276649	311.1720909	1.734248122	0.794310322	0.0000318	0.000459506	CASZ1	castor zinc finger 1 [Source:HGNC Symbol;Acc:HGNC:26002]
ENSG00000131002	1479.701134	1867.24776	1051.360126	-1.776030603	-0.828656442	1.99E-08	0.000000597	TXLNGY	"taxilin gamma pseudogene, Y-linked [Source:HGNC Symbol;Acc:HGNC:18473]"
ENSG00000131016	256.1795761	349.916235	152.5759005	-2.293391249	-1.197482497	0.000000107	0.00000277	AKAP12	A-kinase anchoring protein 12 [Source:HGNC Symbol;Acc:HGNC:370]
ENSG00000131023	1673.960586	2007.142814	1305.706544	-1.537208205	-0.620312582	0.000269899	0.002983522	LATS1	large tumor suppressor kinase 1 [Source:HGNC Symbol;Acc:HGNC:6514]
ENSG00000131037	37.54990978	21.34955825	55.45556148	2.597503931	1.377125933	0.00000202	0.0000394	EPS8L1	EPS8 like 1 [Source:HGNC Symbol;Acc:HGNC:21295]
ENSG00000131061	598.6693098	471.7268213	738.9741656	1.56652989	0.647572297	0.000161571	0.001907518	ZNF341	zinc finger protein 341 [Source:HGNC Symbol;Acc:HGNC:15992]
ENSG00000131067	950.9826797	724.6427357	1201.147881	1.657572514	0.729071985	0.0000301	0.000439542	GGT7	gamma-glutamyltransferase 7 [Source:HGNC Symbol;Acc:HGNC:4259]
ENSG00000131116	229.8157356	28.34039749	452.499004	15.96657225	3.996982719	2.82E-76	6.28E-73	ZNF428	zinc finger protein 428 [Source:HGNC Symbol;Acc:HGNC:20804]
ENSG00000131165	5208.00456	3673.758224	6903.750509	1.879206548	0.910123645	6.14E-09	0.000000203	CHMP1A	charged multivesicular body protein 1A [Source:HGNC Symbol;Acc:HGNC:8740]
ENSG00000131174	549.9936755	702.8296012	381.0697577	-1.844359429	-0.883119837	0.000000123	0.00000313	COX7B	cytochrome c oxidase subunit 7B [Source:HGNC Symbol;Acc:HGNC:2291]
ENSG00000131187	74.09632093	43.31739586	108.1151328	2.495882559	1.319550052	7.5E-09	0.000000244	F12	coagulation factor XII [Source:HGNC Symbol;Acc:HGNC:3530]
ENSG00000131188	301.459695	105.3953624	518.1623784	4.916367916	2.297592884	3.19E-30	8.22E-28	PRR7	proline rich 7 (synaptic) [Source:HGNC Symbol;Acc:HGNC:28130]
ENSG00000131196	1851.886925	1281.801057	2481.981833	1.936323753	0.953320191	5.75E-09	0.000000192	NFATC1	nuclear factor of activated T-cells 1 [Source:HGNC Symbol;Acc:HGNC:7775]
ENSG00000131370	563.049334	398.381981	745.0500926	1.87019024	0.903185032	0.000000248	0.00000595	SH3BP5	SH3 domain binding protein 5 [Source:HGNC Symbol;Acc:HGNC:10827]
ENSG00000131408	4356.283023	2856.791368	6013.615904	2.10502453	1.073837045	2.75E-12	1.49E-10	NR1H2	nuclear receptor subfamily 1 group H member 2 [Source:HGNC Symbol;Acc:HGNC:7965]
ENSG00000131409	9.274594838	4.308917956	14.76297455	3.426144266	1.776585901	0.00003	0.0004381	LRRC4B	leucine rich repeat containing 4B [Source:HGNC Symbol;Acc:HGNC:25042]
ENSG00000131435	15.18762747	1.016422524	30.85053819	30.35208042	4.923723501	9.53E-29	2.33E-26	PDLIM4	PDZ and LIM domain 4 [Source:HGNC Symbol;Acc:HGNC:16501]
ENSG00000131446	14764.496	10651.05312	19310.93286	1.81305385	0.858421776	5.48E-08	0.0000015	MGAT1	"mannosyl (alpha-1,3-)-glycoprotein beta-1,2-N-acetylglucosaminyltransferase [Source:HGNC Symbol;Acc:HGNC:7044]"
ENSG00000131462	222.8650209	162.5901981	289.4845618	1.780455188	0.832246125	0.00012032	0.001470328	TUBG1	tubulin gamma 1 [Source:HGNC Symbol;Acc:HGNC:12417]
ENSG00000131503	150.2862463	186.0666376	110.7394981	-1.680219259	-0.74864951	0.000469513	0.004766387	ANKHD1	ankyrin repeat and KH domain containing 1 [Source:HGNC Symbol;Acc:HGNC:24714]
ENSG00000131584	2858.38602	1280.37994	4602.498003	3.594634575	1.845845116	1.62E-31	4.48E-29	ACAP3	"ArfGAP with coiled-coil, ankyrin repeat and PH domains 3 [Source:HGNC Symbol;Acc:HGNC:16754]"
ENSG00000131591	511.2007448	247.0208007	803.189104	3.251503929	1.701107167	9.95E-21	1.28E-18	C1orf159	chromosome 1 open reading frame 159 [Source:HGNC Symbol;Acc:HGNC:26062]
ENSG00000131634	1833.094467	693.645256	3092.485701	4.458310172	2.156496991	2.48E-42	1.38E-39	TMEM204	transmembrane protein 204 [Source:HGNC Symbol;Acc:HGNC:14158]
ENSG00000131650	7.767513387	2.102414886	14.02893805	6.672773363	2.738286504	1.22E-08	0.000000381	KREMEN2	kringle containing transmembrane protein 2 [Source:HGNC Symbol;Acc:HGNC:18797]
ENSG00000131652	689.8114397	467.7249942	935.2754059	1.999626741	0.999730726	1.06E-08	0.000000335	THOC6	THO complex 6 [Source:HGNC Symbol;Acc:HGNC:28369]
ENSG00000131653	2440.640185	1793.187189	3156.246129	1.760131987	0.815683616	0.000000253	0.00000603	TRAF7	TNF receptor associated factor 7 [Source:HGNC Symbol;Acc:HGNC:20456]
ENSG00000131668	1.06923652	0	2.251024253	100	#DIV/0!	0.00000265	0.0000503	BARX1	BARX homeobox 1 [Source:HGNC Symbol;Acc:HGNC:955]
ENSG00000131697	569.0932111	434.4982908	717.8560179	1.652149233	0.724344006	0.0000452	0.000626852	NPHP4	nephrocystin 4 [Source:HGNC Symbol;Acc:HGNC:19104]
ENSG00000131724	10060.02846	12689.00461	7154.317967	-1.773614853	-0.826692758	0.000000102	0.00000266	IL13RA1	interleukin 13 receptor subunit alpha 1 [Source:HGNC Symbol;Acc:HGNC:5974]
ENSG00000131748	3968.782201	3113.406592	4914.197349	1.578398839	0.6584618	0.000028	0.000412093	STARD3	StAR related lipid transfer domain containing 3 [Source:HGNC Symbol;Acc:HGNC:17579]
ENSG00000131759	6768.854677	4997.547928	8726.614767	1.746179305	0.804201708	7.89E-08	0.0000021	RARA	retinoic acid receptor alpha [Source:HGNC Symbol;Acc:HGNC:9864]
ENSG00000131771	8.881184119	11.55814002	5.922443391	-1.951583028	-0.964644843	0.00695413	0.044088147	PPP1R1B	protein phosphatase 1 regulatory inhibitor subunit 1B [Source:HGNC Symbol;Acc:HGNC:9287]
ENSG00000131873	3067.217934	3654.228652	2418.416614	-1.511000474	-0.595504114	0.000158443	0.001875551	CHSY1	chondroitin sulfate synthase 1 [Source:HGNC Symbol;Acc:HGNC:17198]
ENSG00000131899	1237.15385	809.6047161	1709.708156	2.11178137	1.078460482	2.56E-11	1.21E-09	LLGL1	"LLGL1, scribble cell polarity complex component [Source:HGNC Symbol;Acc:HGNC:6628]"
ENSG00000131931	532.7353423	663.6434131	388.0474745	-1.710211911	-0.7741751	0.0000568	0.000764308	THAP1	THAP domain containing 1 [Source:HGNC Symbol;Acc:HGNC:20856]
ENSG00000132000	19.07787436	10.42929231	28.63683348	2.745807925	1.457230709	0.0000449	0.000623219	PODNL1	podocan like 1 [Source:HGNC Symbol;Acc:HGNC:26275]
ENSG00000132003	318.3014082	202.2224292	446.5992271	2.208455456	1.143037734	1.15E-09	0.000000043	ZSWIM4	zinc finger SWIM-type containing 4 [Source:HGNC Symbol;Acc:HGNC:25704]
ENSG00000132004	108.2978939	53.49002476	168.8750125	3.157130946	1.658614099	5.13E-13	3.03E-11	FBXW9	F-box and WD repeat domain containing 9 [Source:HGNC Symbol;Acc:HGNC:28136]
ENSG00000132005	1356.101796	749.7146609	2026.319156	2.702787156	1.434447904	5.24E-19	5.89E-17	RFX1	regulatory factor X1 [Source:HGNC Symbol;Acc:HGNC:9982]
ENSG00000132017	2739.925191	1779.476698	3801.473526	2.136287331	1.095105703	2.11E-12	1.16E-10	DCAF15	DDB1 and CUL4 associated factor 15 [Source:HGNC Symbol;Acc:HGNC:25095]
ENSG00000132024	1295.174765	852.1308421	1784.85489	2.094578441	1.066659913	1E-10	4.42E-09	CC2D1A	coiled-coil and C2 domain containing 1A [Source:HGNC Symbol;Acc:HGNC:30237]
ENSG00000132122	251.9986182	311.9812128	185.7020663	-1.680009377	-0.748469286	0.000583585	0.005746385	SPATA6	spermatogenesis associated 6 [Source:HGNC Symbol;Acc:HGNC:18309]
ENSG00000132128	1783.280736	1404.538932	2201.8901	1.567696025	0.648645849	0.0000587	0.000786653	LRRC41	leucine rich repeat containing 41 [Source:HGNC Symbol;Acc:HGNC:16917]
ENSG00000132153	2669.994588	1816.518408	3613.310365	1.989140517	0.992145195	3.5E-10	1.43E-08	DHX30	DEAH-box helicase 30 [Source:HGNC Symbol;Acc:HGNC:16716]
ENSG00000132329	31.32198735	19.57603145	44.30435965	2.263194139	1.178360346	0.0000368	0.000523195	RAMP1	receptor activity modifying protein 1 [Source:HGNC Symbol;Acc:HGNC:9843]
ENSG00000132356	4503.473635	5575.859307	3318.205262	-1.680384082	-0.748791025	0.00000868	0.000145386	PRKAA1	protein kinase AMP-activated catalytic subunit alpha 1 [Source:HGNC Symbol;Acc:HGNC:9376]
ENSG00000132361	1589.326346	924.5803993	2324.045551	2.513621912	1.329767662	1.42E-16	1.24E-14	CLUH	clustered mitochondria homolog [Source:HGNC Symbol;Acc:HGNC:29094]
ENSG00000132382	1662.206628	1090.558177	2294.028601	2.103536198	1.072816644	3.75E-11	1.75E-09	MYBBP1A	MYB binding protein 1a [Source:HGNC Symbol;Acc:HGNC:7546]
ENSG00000132394	724.0875738	500.8939142	970.7753028	1.938085641	0.954632323	7.23E-08	0.00000194	EEFSEC	"eukaryotic elongation factor, selenocysteine-tRNA specific [Source:HGNC Symbol;Acc:HGNC:24614]"
ENSG00000132424	9746.834713	12296.66514	6928.601081	-1.774768817	-0.82763111	0.000000241	0.00000579	PNISR	PNN interacting serine and arginine rich protein [Source:HGNC Symbol;Acc:HGNC:21222]
ENSG00000132470	167.1643299	133.9144219	203.9142281	1.522720445	0.606651103	0.001053469	0.009450456	ITGB4	integrin subunit beta 4 [Source:HGNC Symbol;Acc:HGNC:6158]
ENSG00000132478	1142.064635	909.5550968	1399.048862	1.538168349	0.621213412	0.000141143	0.00168984	UNK	unkempt family zinc finger [Source:HGNC Symbol;Acc:HGNC:29369]
ENSG00000132481	126.6558399	80.21645804	177.9835777	2.218791281	1.149773961	0.000000297	0.000007	TRIM47	tripartite motif containing 47 [Source:HGNC Symbol;Acc:HGNC:19020]
ENSG00000132507	3168.935359	2232.279871	4204.186163	1.883359796	0.913308638	9.16E-09	0.000000293	EIF5A	eukaryotic translation initiation factor 5A [Source:HGNC Symbol;Acc:HGNC:3300]
ENSG00000132514	753.1454356	564.2461361	961.9288718	1.704803649	0.769605586	0.0000116	0.000188472	CLEC10A	C-type lectin domain family 10 member A [Source:HGNC Symbol;Acc:HGNC:16916]
ENSG00000132518	13.24442616	8.353488415	18.65019946	2.232624089	1.158740362	0.000689549	0.006622195	GUCY2D	"guanylate cyclase 2D, retinal [Source:HGNC Symbol;Acc:HGNC:4689]"
ENSG00000132522	43.34183615	31.26355146	56.69151923	1.813342265	0.858651257	0.003013969	0.0225134	GPS2	G protein pathway suppressor 2 [Source:HGNC Symbol;Acc:HGNC:4550]
ENSG00000132535	543.0901826	435.2657888	662.2645125	1.521517495	0.605510923	0.000233113	0.002632344	DLG4	discs large MAGUK scaffold protein 4 [Source:HGNC Symbol;Acc:HGNC:2903]
ENSG00000132541	97.82543443	118.0406711	75.48227814	-1.563819668	-0.645074157	0.006961293	0.044121578	RIDA	reactive intermediate imine deaminase A homolog [Source:HGNC Symbol;Acc:HGNC:16897]
ENSG00000132600	1369.262943	1010.192774	1766.129971	1.748309843	0.805960888	0.00000302	0.0000567	PRMT7	protein arginine methyltransferase 7 [Source:HGNC Symbol;Acc:HGNC:25557]
ENSG00000132622	18.71010239	10.97031655	27.26460254	2.485306821	1.313423969	0.000000649	0.0000142	HSPA12B	heat shock protein family A (Hsp70) member 12B [Source:HGNC Symbol;Acc:HGNC:16193]
ENSG00000132635	1925.431586	1188.969404	2739.416103	2.304025733	1.20415683	6.59E-14	4.44E-12	PCED1A	PC-esterase domain containing 1A [Source:HGNC Symbol;Acc:HGNC:16212]
ENSG00000132639	5.369975143	8.763308351	1.619448965	-5.411290227	-2.435972619	0.00000366	0.0000673	SNAP25	synaptosome associated protein 25 [Source:HGNC Symbol;Acc:HGNC:11132]
ENSG00000132661	376.8497975	269.798123	495.1700694	1.835335487	0.876043802	0.00000405	0.0000735	NXT1	nuclear transport factor 2 like export factor 1 [Source:HGNC Symbol;Acc:HGNC:15913]
ENSG00000132698	19.5448575	12.42973052	27.40894521	2.205111783	1.140851791	0.001204271	0.010583668	RAB25	"RAB25, member RAS oncogene family [Source:HGNC Symbol;Acc:HGNC:18238]"
ENSG00000132702	2.012720661	0.895525691	3.247515101	3.626378489	1.858529508	0.006113538	0.039868636	HAPLN2	hyaluronan and proteoglycan link protein 2 [Source:HGNC Symbol;Acc:HGNC:17410]
ENSG00000132740	1272.936105	982.1036273	1594.382527	1.623436146	0.69905064	0.000108239	0.001340937	IGHMBP2	immunoglobulin mu binding protein 2 [Source:HGNC Symbol;Acc:HGNC:5542]
ENSG00000132744	27.4575872	17.18295914	38.81375505	2.258851618	1.175589505	0.000433473	0.004462113	ACY3	aminoacylase 3 [Source:HGNC Symbol;Acc:HGNC:24104]
ENSG00000132768	988.0362148	787.2810811	1209.923468	1.536837982	0.61996508	0.000159914	0.001888436	DPH2	DPH2 homolog [Source:HGNC Symbol;Acc:HGNC:3004]
ENSG00000132781	641.4748068	488.1825566	810.9030834	1.661065256	0.732108752	0.0000302	0.000440385	MUTYH	mutY DNA glycosylase [Source:HGNC Symbol;Acc:HGNC:7527]
ENSG00000132819	11301.93495	5949.845063	17217.40273	2.893756484	1.532943521	3.53E-16	2.95E-14	RBM38	RNA binding motif protein 38 [Source:HGNC Symbol;Acc:HGNC:15818]
ENSG00000132879	1027.161626	718.5705891	1368.235929	1.904107891	0.929115227	3.47E-08	0.000000991	FBXO44	F-box protein 44 [Source:HGNC Symbol;Acc:HGNC:24847]
ENSG00000132881	106.2867244	68.92423876	147.5821032	2.1412221	1.098434448	0.00000391	0.0000714	RSG1	REM2 and RAB like small GTPase 1 [Source:HGNC Symbol;Acc:HGNC:28127]
ENSG00000132967	1549.034087	1912.652754	1147.13977	-1.667323203	-0.737533791	0.00000401	0.0000729	HMGB1P5	high mobility group box 1 pseudogene 5 [Source:HGNC Symbol;Acc:HGNC:4997]
ENSG00000132970	37.75555204	48.47451179	25.90828073	-1.871004574	-0.903813086	0.001188971	0.010472858	WASF3	WAS protein family member 3 [Source:HGNC Symbol;Acc:HGNC:12734]
ENSG00000132972	14.51882099	22.8168172	5.347351495	-4.266937985	-2.093201142	0.000124998	0.001521115	RNF17	ring finger protein 17 [Source:HGNC Symbol;Acc:HGNC:10060]
ENSG00000133027	255.7926972	144.9082129	378.3492325	2.610957825	1.384579154	1.1E-11	5.53E-10	PEMT	phosphatidylethanolamine N-methyltransferase [Source:HGNC Symbol;Acc:HGNC:8830]
ENSG00000133069	1521.515548	782.5704777	2338.24431	2.98790253	1.579133086	4.03E-14	2.77E-12	TMCC2	transmembrane and coiled-coil domain family 2 [Source:HGNC Symbol;Acc:HGNC:24239]
ENSG00000133083	1.213375946	0	2.554475675	100	#DIV/0!	0.000000598	0.0000132	DCLK1	doublecortin like kinase 1 [Source:HGNC Symbol;Acc:HGNC:2700]
ENSG00000133101	28.40877136	36.54520836	19.41586731	-1.882234143	-0.912446105	0.004315851	0.030199314	CCNA1	cyclin A1 [Source:HGNC Symbol;Acc:HGNC:1577]
ENSG00000133216	123.1497571	88.65753833	161.2727358	1.819052715	0.863187352	0.0000678	0.000890676	EPHB2	EPH receptor B2 [Source:HGNC Symbol;Acc:HGNC:3393]
ENSG00000133243	3217.614142	1741.065391	4849.589077	2.785414668	1.477892119	1.67E-21	2.3E-19	BTBD2	BTB domain containing 2 [Source:HGNC Symbol;Acc:HGNC:15504]
ENSG00000133247	451.3069621	239.957673	684.9035448	2.854268156	1.513120881	1.01E-16	9E-15	KMT5C	lysine methyltransferase 5C [Source:HGNC Symbol;Acc:HGNC:28405]
ENSG00000133250	445.3932783	183.7197286	734.6114121	3.998543965	1.999474751	3.91E-26	8.18E-24	ZNF414	zinc finger protein 414 [Source:HGNC Symbol;Acc:HGNC:20630]
ENSG00000133256	333.9342955	249.4461574	427.3159219	1.713058747	0.776574628	0.000134426	0.001623164	PDE6B	phosphodiesterase 6B [Source:HGNC Symbol;Acc:HGNC:8786]
ENSG00000133265	625.7638284	255.0434761	1035.507376	4.06012101	2.021522727	5.64E-30	1.44E-27	HSPBP1	HSPA (Hsp70) binding protein 1 [Source:HGNC Symbol;Acc:HGNC:24989]
ENSG00000133275	7478.057099	3868.046711	11468.06858	2.964821637	1.567945315	1.86E-25	3.67E-23	CSNK1G2	casein kinase 1 gamma 2 [Source:HGNC Symbol;Acc:HGNC:2455]
ENSG00000133302	573.2675337	688.1522542	446.2896847	-1.541940757	-0.624747336	0.001115191	0.009914626	SLF1	SMC5-SMC6 complex localization factor 1 [Source:HGNC Symbol;Acc:HGNC:25408]
ENSG00000133315	74.97792878	22.94529507	132.4876818	5.774067468	2.529587965	3.8E-22	5.58E-20	MACROD1	MACRO domain containing 1 [Source:HGNC Symbol;Acc:HGNC:29598]
ENSG00000133316	738.0073104	536.1406131	961.1231337	1.79266989	0.842109848	0.0000026	0.0000494	WDR74	WD repeat domain 74 [Source:HGNC Symbol;Acc:HGNC:25529]
ENSG00000133597	529.6460037	348.2909326	730.0910823	2.09621042	1.067783544	1.65E-09	6.03E-08	ADCK2	aarF domain containing kinase 2 [Source:HGNC Symbol;Acc:HGNC:19039]
ENSG00000133612	1385.146347	862.2249709	1963.112078	2.276797987	1.187006292	8.79E-14	5.8E-12	AGAP3	"ArfGAP with GTPase domain, ankyrin repeat and PH domain 3 [Source:HGNC Symbol;Acc:HGNC:16923]"
ENSG00000133619	486.1107817	328.6918155	660.1001654	2.008264685	1.005949426	3.43E-08	0.000000982	KRBA1	KRAB-A domain containing 1 [Source:HGNC Symbol;Acc:HGNC:22228]
ENSG00000133657	2638.976412	3209.028234	2008.919135	-1.597390447	-0.675716991	0.000085	0.00108531	ATP13A3	ATPase 13A3 [Source:HGNC Symbol;Acc:HGNC:24113]
ENSG00000133661	23.64045214	15.70995147	32.40574235	2.062752543	1.04457076	0.001528956	0.012902861	SFTPD	surfactant protein D [Source:HGNC Symbol;Acc:HGNC:10803]
ENSG00000133687	287.1810381	369.9478422	195.7019388	-1.890363707	-0.918663836	0.00000153	0.0000309	TMTC1	transmembrane and tetratricopeptide repeat containing 1 [Source:HGNC Symbol;Acc:HGNC:24099]
ENSG00000133703	3147.74917	3916.758016	2297.792025	-1.704574642	-0.769411775	0.00000212	0.0000411	KRAS	"KRAS proto-oncogene, GTPase [Source:HGNC Symbol;Acc:HGNC:6407]"
ENSG00000133731	912.5420503	1117.925804	685.5389541	-1.630725427	-0.70551389	0.000117131	0.001437371	IMPA1	inositol monophosphatase 1 [Source:HGNC Symbol;Acc:HGNC:6050]
ENSG00000133739	116.1240202	145.8251013	83.29650948	-1.750674814	-0.80791113	0.000810665	0.007582608	LRRCC1	leucine rich repeat and coiled-coil centrosomal protein 1 [Source:HGNC Symbol;Acc:HGNC:29373]
ENSG00000133773	587.9206539	698.3941046	465.8184189	-1.499284004	-0.584273694	0.000698572	0.006693704	CCDC59	coiled-coil domain containing 59 [Source:HGNC Symbol;Acc:HGNC:25005]
ENSG00000133800	103.6292096	131.9230284	72.35709418	-1.823221757	-0.866490046	0.000423451	0.004373412	LYVE1	lymphatic vessel endothelial hyaluronan receptor 1 [Source:HGNC Symbol;Acc:HGNC:14687]
ENSG00000133812	1457.978249	1792.030077	1088.763071	-1.645932089	-0.718904813	0.0000202	0.000308837	SBF2	SET binding factor 2 [Source:HGNC Symbol;Acc:HGNC:2135]
ENSG00000133895	1742.267569	1153.27079	2393.264009	2.075196934	1.053248253	6.75E-11	3.03E-09	MEN1	menin 1 [Source:HGNC Symbol;Acc:HGNC:7010]
ENSG00000134049	427.4545673	516.0291062	329.5563927	-1.565829453	-0.646927086	0.000855631	0.00792069	IER3IP1	immediate early response 3 interacting protein 1 [Source:HGNC Symbol;Acc:HGNC:18550]
ENSG00000134072	107.0695264	71.54044055	146.3385159	2.045535571	1.032478626	0.00000797	0.000134863	CAMK1	calcium/calmodulin dependent protein kinase I [Source:HGNC Symbol;Acc:HGNC:1459]
ENSG00000134152	2455.42686	3039.976366	1809.345827	-1.680152195	-0.748591925	0.00000493	0.000088	KATNBL1	katanin regulatory subunit B1 like 1 [Source:HGNC Symbol;Acc:HGNC:26199]
ENSG00000134186	4736.154514	5687.017599	3685.200579	-1.543204359	-0.625929124	0.0000736	0.000957083	PRPF38B	pre-mRNA processing factor 38B [Source:HGNC Symbol;Acc:HGNC:25512]
ENSG00000134198	2314.749004	2934.271102	1630.014053	-1.800150801	-0.848117768	0.00000153	0.0000309	TSPAN2	tetraspanin 2 [Source:HGNC Symbol;Acc:HGNC:20659]
ENSG00000134215	2120.69225	2559.48295	1635.713055	-1.564750578	-0.64593271	0.000110419	0.001365051	VAV3	vav guanine nucleotide exchange factor 3 [Source:HGNC Symbol;Acc:HGNC:12659]
ENSG00000134265	1131.681374	1343.701005	897.3438871	-1.497420359	-0.582479274	0.000599002	0.005874652	NAPG	NSF attachment protein gamma [Source:HGNC Symbol;Acc:HGNC:7642]
ENSG00000134313	3974.287924	4807.121034	3053.788171	-1.574150125	-0.654573137	0.0000752	0.000976574	KIDINS220	kinase D-interacting substrate 220kDa [Source:HGNC Symbol;Acc:HGNC:29508]
ENSG00000134317	57.95660707	74.63238723	39.52548164	-1.888209433	-0.917018791	0.0000984	0.00123303	GRHL1	grainyhead like transcription factor 1 [Source:HGNC Symbol;Acc:HGNC:17923]
ENSG00000134318	1165.76666	1417.062902	888.0181824	-1.595758881	-0.674242678	0.000194581	0.002248347	ROCK2	Rho associated coiled-coil containing protein kinase 2 [Source:HGNC Symbol;Acc:HGNC:10252]
ENSG00000134321	2366.530284	3071.154634	1587.73495	-1.934299319	-0.951811059	1.79E-10	7.6E-09	RSAD2	radical S-adenosyl methionine domain containing 2 [Source:HGNC Symbol;Acc:HGNC:30908]
ENSG00000134444	2733.179388	3277.285457	2131.798995	-1.53733324	-0.620429925	0.0002098	0.00239983	KIAA1468	KIAA1468 [Source:HGNC Symbol;Acc:HGNC:29289]
ENSG00000134461	122.605564	91.08915074	157.4394945	1.728411048	0.789446358	0.000461174	0.00469346	ANKRD16	ankyrin repeat domain 16 [Source:HGNC Symbol;Acc:HGNC:23471]
ENSG00000134470	480.508215	381.7289131	589.6853381	1.544775148	0.62739686	0.000583985	0.005747896	IL15RA	interleukin 15 receptor subunit alpha [Source:HGNC Symbol;Acc:HGNC:5978]
ENSG00000134489	357.175149	438.500129	267.2896447	-1.640542899	-0.714173321	0.000181633	0.002115487	HRH4	histamine receptor H4 [Source:HGNC Symbol;Acc:HGNC:17383]
ENSG00000134545	241.518374	290.0939442	187.8295859	-1.544452875	-0.627095853	0.000474485	0.0048109	KLRC1	killer cell lectin like receptor C1 [Source:HGNC Symbol;Acc:HGNC:6374]
ENSG00000134548	78.72648208	100.2010549	54.99142793	-1.822121351	-0.865619043	0.000245335	0.002748427	SPX	spexin hormone [Source:HGNC Symbol;Acc:HGNC:28139]
ENSG00000134569	1.454502196	0.477727176	2.534095638	5.304482907	2.407212121	0.003969259	0.02820953	LRP4	LDL receptor related protein 4 [Source:HGNC Symbol;Acc:HGNC:6696]
ENSG00000134571	559.1640268	445.9919241	684.2489824	1.534218324	0.617503798	0.000334882	0.003581224	MYBPC3	"myosin binding protein C, cardiac [Source:HGNC Symbol;Acc:HGNC:7551]"
ENSG00000134590	846.1997656	519.3217483	1207.485995	2.325121178	1.217305907	4.95E-13	2.93E-11	FAM127A	family with sequence similarity 127 member A [Source:HGNC Symbol;Acc:HGNC:2569]
ENSG00000134698	10860.18176	13589.85281	7843.176915	-1.732697471	-0.793019782	0.000000542	0.0000121	AGO4	"argonaute 4, RISC catalytic component [Source:HGNC Symbol;Acc:HGNC:18424]"
ENSG00000134755	1759.317209	2147.767727	1329.977162	-1.614890682	-0.691436507	0.000116056	0.001426059	DSC2	desmocollin 2 [Source:HGNC Symbol;Acc:HGNC:3036]
ENSG00000134758	1969.75965	2411.025859	1482.044366	-1.626824347	-0.702058488	0.0000432	0.000602411	RNF138	ring finger protein 138 [Source:HGNC Symbol;Acc:HGNC:17765]
ENSG00000134765	62.39894383	80.49104446	42.40241154	-1.898265725	-0.924681959	0.00093614	0.0085574	DSC1	desmocollin 1 [Source:HGNC Symbol;Acc:HGNC:3035]
ENSG00000134780	167.8607221	107.3338526	234.758841	2.187183589	1.129074323	3.75E-08	0.00000106	DAGLA	diacylglycerol lipase alpha [Source:HGNC Symbol;Acc:HGNC:1165]
ENSG00000134815	6227.186682	4676.074975	7941.573305	1.698341739	0.764126786	0.00000071	0.0000154	DHX34	DEAH-box helicase 34 [Source:HGNC Symbol;Acc:HGNC:16719]
ENSG00000134827	374.5223724	477.5162396	260.6870456	-1.831760526	-0.873230906	0.00000569	0.0000997	TCN1	transcobalamin 1 [Source:HGNC Symbol;Acc:HGNC:11652]
ENSG00000134852	761.0013182	910.7301675	595.5115373	-1.529324137	-0.612894215	0.000471751	0.004785458	CLOCK	clock circadian regulator [Source:HGNC Symbol;Acc:HGNC:2082]
ENSG00000134864	146.3589264	109.7419863	186.8302813	1.702450334	0.76761271	0.000338567	0.003610947	GGACT	gamma-glutamylamine cyclotransferase [Source:HGNC Symbol;Acc:HGNC:25100]
ENSG00000134871	3.468228579	1.478132123	5.667808871	3.834439955	1.939015878	0.001834832	0.015008221	COL4A2	collagen type IV alpha 2 chain [Source:HGNC Symbol;Acc:HGNC:2203]
ENSG00000134955	1749.036186	1412.89132	2120.564723	1.500868958	0.585798019	0.000634071	0.006153952	SLC37A2	solute carrier family 37 member 2 [Source:HGNC Symbol;Acc:HGNC:20644]
ENSG00000134982	2269.834486	2832.660751	1647.763351	-1.719094401	-0.78164877	0.00000328	0.0000608	APC	"APC, WNT signaling pathway regulator [Source:HGNC Symbol;Acc:HGNC:583]"
ENSG00000135049	5455.338942	6684.617478	4096.662665	-1.631722702	-0.706395905	0.0000124	0.000199815	AGTPBP1	ATP/GTP binding protein 1 [Source:HGNC Symbol;Acc:HGNC:17258]
ENSG00000135063	2.842063839	0.937411216	4.947206212	5.277519757	2.399860074	0.000907795	0.008334185	FAM189A2	family with sequence similarity 189 member A2 [Source:HGNC Symbol;Acc:HGNC:24820]
ENSG00000135111	1.028659967	0.228662798	1.912867365	8.365450694	3.064443268	0.005546845	0.03696287	TBX3	T-box 3 [Source:HGNC Symbol;Acc:HGNC:11602]
ENSG00000135124	1282.794062	1006.397675	1588.284804	1.57818807	0.658269139	0.00011213	0.001384008	P2RX4	purinergic receptor P2X 4 [Source:HGNC Symbol;Acc:HGNC:8535]
ENSG00000135127	1347.135559	937.790595	1799.569467	1.918945952	0.940314078	1.58E-08	0.000000484	BICDL1	BICD family like cargo adaptor 1 [Source:HGNC Symbol;Acc:HGNC:28095]
ENSG00000135144	509.9806621	333.1323556	705.4445798	2.117610517	1.082437265	0.000000022	0.000000655	DTX1	deltex E3 ubiquitin ligase 1 [Source:HGNC Symbol;Acc:HGNC:3060]
ENSG00000135205	668.8881542	813.7575785	508.7693168	-1.599462765	-0.677587408	0.0000979	0.001227488	CCDC146	coiled-coil domain containing 146 [Source:HGNC Symbol;Acc:HGNC:29296]
ENSG00000135250	5341.313596	6475.648239	4087.575306	-1.584227264	-0.66377931	0.0000274	0.000404213	SRPK2	SRSF protein kinase 2 [Source:HGNC Symbol;Acc:HGNC:11306]
ENSG00000135253	19.34461086	8.134621301	31.73459932	3.901177221	1.963909538	5.08E-08	0.0000014	KCP	kielin/chordin-like protein [Source:HGNC Symbol;Acc:HGNC:17585]
ENSG00000135378	2232.917169	2770.877394	1638.329552	-1.691282068	-0.75811729	0.00000945	0.00015706	PRRG4	proline rich and Gla domain 4 [Source:HGNC Symbol;Acc:HGNC:30799]
ENSG00000135424	67.32326629	51.22755207	85.11326621	1.661474398	0.732464062	0.000805902	0.007553189	ITGA7	integrin subunit alpha 7 [Source:HGNC Symbol;Acc:HGNC:6143]
ENSG00000135439	2613.075681	2052.079101	3233.124532	1.575536016	0.655842734	0.0000384	0.000543467	AGAP2	"ArfGAP with GTPase domain, ankyrin repeat and PH domain 2 [Source:HGNC Symbol;Acc:HGNC:16921]"
ENSG00000135446	630.2776219	496.4032068	778.2440807	1.567766022	0.648710263	0.000320435	0.003451455	CDK4	cyclin dependent kinase 4 [Source:HGNC Symbol;Acc:HGNC:1773]
ENSG00000135451	23.75936774	15.12951059	33.2976309	2.200839922	1.138054215	0.000937334	0.008561605	TROAP	trophinin associated protein [Source:HGNC Symbol;Acc:HGNC:12327]
ENSG00000135519	541.4456864	328.074918	777.2765357	2.369204389	1.244402664	9.17E-15	6.71E-13	KCNH3	potassium voltage-gated channel subfamily H member 3 [Source:HGNC Symbol;Acc:HGNC:6252]
ENSG00000135525	308.3853662	386.4182331	222.1385132	-1.739537317	-0.798703628	0.0000595	0.000795818	MAP7	microtubule associated protein 7 [Source:HGNC Symbol;Acc:HGNC:6869]
ENSG00000135596	10112.96966	7768.651638	12704.058	1.63529768	0.709553279	0.00000438	0.000079	MICAL1	"microtubule associated monooxygenase, calponin and LIM domain containing 1 [Source:HGNC Symbol;Acc:HGNC:20619]"
ENSG00000135617	243.171976	181.4946307	311.3416734	1.715431868	0.778571827	0.000212234	0.002423055	PRADC1	protease associated domain containing 1 [Source:HGNC Symbol;Acc:HGNC:16047]
ENSG00000135631	496.5238594	390.0837112	614.1682338	1.574452396	0.654850138	0.000534082	0.005318378	RAB11FIP5	RAB11 family interacting protein 5 [Source:HGNC Symbol;Acc:HGNC:24845]
ENSG00000135637	378.9044467	281.2424335	486.8466719	1.73105696	0.791653197	0.00000995	0.000164826	CCDC142	coiled-coil domain containing 142 [Source:HGNC Symbol;Acc:HGNC:25889]
ENSG00000135655	16399.35004	20206.37525	12191.58533	-1.657403422	-0.728924806	0.00000485	0.0000866	USP15	ubiquitin specific peptidase 15 [Source:HGNC Symbol;Acc:HGNC:12613]
ENSG00000135720	2553.578894	3060.021303	1993.826757	-1.534747836	-0.618001637	0.000209901	0.00239983	DYNC1LI2	dynein cytoplasmic 1 light intermediate chain 2 [Source:HGNC Symbol;Acc:HGNC:2966]
ENSG00000135722	206.197577	93.05709014	331.2475887	3.559616879	1.831721972	3.23E-19	3.69E-17	FBXL8	F-box and leucine rich repeat protein 8 [Source:HGNC Symbol;Acc:HGNC:17875]
ENSG00000135723	2180.348672	1492.746786	2940.329704	1.969744455	0.978008473	9.78E-10	0.000000037	FHOD1	formin homology 2 domain containing 1 [Source:HGNC Symbol;Acc:HGNC:17905]
ENSG00000135736	275.8240851	148.9496248	416.0537518	2.793251426	1.481945439	1.27E-13	8.18E-12	CCDC102A	coiled-coil domain containing 102A [Source:HGNC Symbol;Acc:HGNC:28097]
ENSG00000135740	55.93314301	40.79773254	72.66175457	1.781024337	0.832707231	0.003263259	0.024018329	SLC9A5	solute carrier family 9 member A5 [Source:HGNC Symbol;Acc:HGNC:11078]
ENSG00000135766	9614.902375	11872.80193	7119.32918	-1.667685484	-0.737847231	0.00000416	0.0000754	EGLN1	egl-9 family hypoxia inducible factor 1 [Source:HGNC Symbol;Acc:HGNC:1232]
ENSG00000135828	3383.498872	4105.398375	2585.609948	-1.587787198	-0.66701757	0.0000394	0.000554924	RNASEL	ribonuclease L [Source:HGNC Symbol;Acc:HGNC:10050]
ENSG00000135837	3420.634726	4153.783174	2610.312758	-1.59129712	-0.670203234	0.0000334	0.000479482	CEP350	centrosomal protein 350 [Source:HGNC Symbol;Acc:HGNC:24238]
ENSG00000135838	6872.455417	8326.599843	5265.243156	-1.581427408	-0.661227335	0.00000416	0.0000754	NPL	N-acetylneuraminate pyruvate lyase [Source:HGNC Symbol;Acc:HGNC:16781]
ENSG00000135870	5138.594133	6489.257581	3645.755584	-1.779948609	-0.831835588	0.000000204	0.000005	RC3H1	ring finger and CCCH-type domains 1 [Source:HGNC Symbol;Acc:HGNC:29434]
ENSG00000135898	272.6378277	194.8146306	358.6529403	1.840995921	0.88048643	0.00000137	0.000028	GPR55	G protein-coupled receptor 55 [Source:HGNC Symbol;Acc:HGNC:4511]
ENSG00000135899	1630.330539	2038.045822	1179.697859	-1.727599833	-0.788769081	0.00000117	0.0000243	SP110	SP110 nuclear body protein [Source:HGNC Symbol;Acc:HGNC:5401]
ENSG00000135913	319.683267	382.7464429	249.9818621	-1.531096854	-0.614565549	0.003391304	0.024797471	USP37	ubiquitin specific peptidase 37 [Source:HGNC Symbol;Acc:HGNC:20063]
ENSG00000135916	1957.092901	1253.792238	2734.425214	2.180923706	1.124939302	5.7E-13	3.34E-11	ITM2C	integral membrane protein 2C [Source:HGNC Symbol;Acc:HGNC:6175]
ENSG00000135924	3947.010079	2685.251618	5341.58522	1.989230798	0.992210673	0.000000088	0.00000231	DNAJB2	DnaJ heat shock protein family (Hsp40) member B2 [Source:HGNC Symbol;Acc:HGNC:5228]
ENSG00000135925	156.1250742	66.16794741	255.5513722	3.862162606	1.949408907	7.68E-19	8.42E-17	WNT10A	Wnt family member 10A [Source:HGNC Symbol;Acc:HGNC:13829]
ENSG00000135929	3014.746532	2185.474586	3931.310262	1.798835954	0.847063625	0.000000165	0.0000041	CYP27A1	cytochrome P450 family 27 subfamily A member 1 [Source:HGNC Symbol;Acc:HGNC:2605]
ENSG00000135932	11026.49021	13263.08495	8554.464459	-1.550428434	-0.632666936	0.000133687	0.001615069	CAB39	calcium binding protein 39 [Source:HGNC Symbol;Acc:HGNC:20292]
ENSG00000135940	1612.222205	865.6606674	2437.369169	2.81561732	1.493451266	9.58E-21	1.23E-18	COX5B	cytochrome c oxidase subunit 5B [Source:HGNC Symbol;Acc:HGNC:2269]
ENSG00000135968	2777.24184	3314.575045	2183.347245	-1.518116302	-0.602282319	0.000139121	0.001670345	GCC2	GRIP and coiled-coil domain containing 2 [Source:HGNC Symbol;Acc:HGNC:23218]
ENSG00000136002	139.1456601	104.8239198	177.0802152	1.689311138	0.756435069	0.000635491	0.006166457	ARHGEF4	Rho guanine nucleotide exchange factor 4 [Source:HGNC Symbol;Acc:HGNC:684]
ENSG00000136014	144.3560066	176.8348207	108.4583699	-1.630439595	-0.705260993	0.002360622	0.018389144	USP44	ubiquitin specific peptidase 44 [Source:HGNC Symbol;Acc:HGNC:20064]
ENSG00000136021	2950.166158	3556.187811	2280.352751	-1.559490218	-0.641074504	0.000150344	0.001789456	SCYL2	SCY1 like pseudokinase 2 [Source:HGNC Symbol;Acc:HGNC:19286]
ENSG00000136040	19842.39265	24146.0886	15085.67607	-1.600597048	-0.678610154	0.00010145	0.001266573	PLXNC1	plexin C1 [Source:HGNC Symbol;Acc:HGNC:9106]
ENSG00000136051	5950.666832	7355.238167	4398.245883	-1.672311728	-0.741843798	0.0000193	0.000296747	KIAA1033	KIAA1033 [Source:HGNC Symbol;Acc:HGNC:29174]
ENSG00000136059	1385.934968	942.8924368	1875.613555	1.989212641	0.992197505	1.7E-09	0.000000062	VILL	villin like [Source:HGNC Symbol;Acc:HGNC:30906]
ENSG00000136213	1629.180209	1074.964378	2241.734548	2.085403566	1.0603266	4.29E-11	1.98E-09	CHST12	carbohydrate sulfotransferase 12 [Source:HGNC Symbol;Acc:HGNC:17423]
ENSG00000136231	31.99204128	42.83525828	20.00743301	-2.140967221	-1.098262709	0.001036676	0.009319509	IGF2BP3	insulin like growth factor 2 mRNA binding protein 3 [Source:HGNC Symbol;Acc:HGNC:28868]
ENSG00000136270	2465.32152	1795.281277	3205.892315	1.785732607	0.83651607	0.000000191	0.0000047	TBRG4	transforming growth factor beta regulator 4 [Source:HGNC Symbol;Acc:HGNC:17443]
ENSG00000136286	14035.18673	8800.326286	19821.08511	2.252312524	1.171407025	6.09E-14	4.12E-12	MYO1G	myosin IG [Source:HGNC Symbol;Acc:HGNC:13880]
ENSG00000136295	3292.418206	1966.488302	4757.919679	2.419500627	1.274709313	6.41E-18	6.46E-16	TTYH3	tweety family member 3 [Source:HGNC Symbol;Acc:HGNC:22222]
ENSG00000136315	32.65441398	43.86062608	20.26860061	-2.16396913	-1.11367992	0.001062042	0.009514563	RP11-84C10.2	
ENSG00000136378	4.198367543	1.677433986	6.984662527	4.16389711	2.05793442	0.001641748	0.013679179	ADAMTS7	ADAM metallopeptidase with thrombospondin type 1 motif 7 [Source:HGNC Symbol;Acc:HGNC:223]
ENSG00000136381	3205.706783	3816.38211	2530.749844	-1.508004483	-0.592640718	0.000340712	0.003631333	IREB2	iron responsive element binding protein 2 [Source:HGNC Symbol;Acc:HGNC:6115]
ENSG00000136404	576.3154106	742.4818945	392.6577179	-1.890913792	-0.919083592	0.000000299	0.00000706	TM6SF1	transmembrane 6 superfamily member 1 [Source:HGNC Symbol;Acc:HGNC:11860]
ENSG00000136425	37.08003486	26.63568941	48.6237851	1.825512543	0.868301581	0.003647118	0.026332899	CIB2	calcium and integrin binding family member 2 [Source:HGNC Symbol;Acc:HGNC:24579]
ENSG00000136451	3781.765843	4539.882358	2943.84759	-1.542159442	-0.624951932	0.0000734	0.000955823	VEZF1	vascular endothelial zinc finger 1 [Source:HGNC Symbol;Acc:HGNC:12949]
ENSG00000136490	19658.42943	13360.96758	26618.78201	1.992279515	0.99442007	9.72E-10	3.69E-08	LIMD2	LIM domain containing 2 [Source:HGNC Symbol;Acc:HGNC:28142]
ENSG00000136521	1316.853539	1569.919247	1037.149335	-1.513686789	-0.598066715	0.000276974	0.003045867	NDUFB5	NADH:ubiquinone oxidoreductase subunit B5 [Source:HGNC Symbol;Acc:HGNC:7700]
ENSG00000136522	297.8861161	370.0369221	218.1404884	-1.69632389	-0.762411661	0.0000781	0.001008689	MRPL47	mitochondrial ribosomal protein L47 [Source:HGNC Symbol;Acc:HGNC:16652]
ENSG00000136536	7715.229855	9688.760424	5533.959227	-1.750782762	-0.808000085	0.000000734	0.0000159	7-Mar	membrane associated ring-CH-type finger 7 [Source:HGNC Symbol;Acc:HGNC:17393]
ENSG00000136541	461.634942	550.1151862	363.8409879	-1.511965954	-0.596425653	0.00066112	0.006388592	ERMN	ermin [Source:HGNC Symbol;Acc:HGNC:29208]
ENSG00000136542	11.58815222	14.70900637	8.138787106	-1.80727253	-0.853814076	0.00554554	0.036959451	GALNT5	polypeptide N-acetylgalactosaminyltransferase 5 [Source:HGNC Symbol;Acc:HGNC:4127]
ENSG00000136560	3817.132619	4879.301939	2643.156001	-1.846013605	-0.884413186	5.29E-08	0.00000145	TANK	TRAF family member associated NFKB activator [Source:HGNC Symbol;Acc:HGNC:11562]
ENSG00000136573	1371.540103	774.3819585	2031.556999	2.623456005	1.391468596	1.72E-17	1.65E-15	BLK	"BLK proto-oncogene, Src family tyrosine kinase [Source:HGNC Symbol;Acc:HGNC:1057]"
ENSG00000136603	1092.453228	1320.796371	840.0739639	-1.572238193	-0.652819802	0.000676485	0.006516836	SKIL	SKI-like proto-oncogene [Source:HGNC Symbol;Acc:HGNC:10897]
ENSG00000136630	1858.641267	1224.02735	2560.056649	2.091502816	1.06453994	8.79E-11	3.9E-09	HLX	H2.0 like homeobox [Source:HGNC Symbol;Acc:HGNC:4978]
ENSG00000136699	2025.133353	1491.430125	2615.015869	1.753361304	0.810123314	0.000000312	0.00000733	SMPD4	sphingomyelin phosphodiesterase 4 [Source:HGNC Symbol;Acc:HGNC:32949]
ENSG00000136717	4631.745913	2821.232638	6632.839532	2.351043102	1.233300988	4.06E-15	3.07E-13	BIN1	bridging integrator 1 [Source:HGNC Symbol;Acc:HGNC:1052]
ENSG00000136718	1588.809545	1224.862278	1991.06705	1.62554361	0.700922262	0.0000183	0.000282889	IMP4	"IMP4 homolog, U3 small nucleolar ribonucleoprotein [Source:HGNC Symbol;Acc:HGNC:30856]"
ENSG00000136720	843.3001919	652.0279326	1054.706373	1.617578512	0.693835738	0.0000259	0.000384891	HS6ST1	heparan sulfate 6-O-sulfotransferase 1 [Source:HGNC Symbol;Acc:HGNC:5201]
ENSG00000136732	24011.61554	17277.12949	31454.99485	1.820614638	0.864425585	0.0000382	0.000539848	GYPC	glycophorin C (Gerbich blood group) [Source:HGNC Symbol;Acc:HGNC:4704]
ENSG00000136802	1466.892314	1138.405525	1829.95666	1.607473453	0.684794912	0.0000476	0.000655949	LRRC8A	leucine rich repeat containing 8 family member A [Source:HGNC Symbol;Acc:HGNC:19027]
ENSG00000136807	2683.551379	2152.09732	3270.947969	1.519888501	0.603965491	0.000158267	0.001874192	CDK9	cyclin dependent kinase 9 [Source:HGNC Symbol;Acc:HGNC:1780]
ENSG00000136810	1720.669826	2333.422351	1043.417035	-2.236327635	-1.161131566	5.49E-14	3.74E-12	TXN	thioredoxin [Source:HGNC Symbol;Acc:HGNC:12435]
ENSG00000136826	1280.320665	979.5678006	1612.731727	1.646370701	0.719289213	0.00000135	0.0000276	KLF4	Kruppel like factor 4 [Source:HGNC Symbol;Acc:HGNC:6348]
ENSG00000136830	1582.125057	951.5351472	2279.092851	2.395174638	1.26013085	5.41E-16	4.43E-14	FAM129B	family with sequence similarity 129 member B [Source:HGNC Symbol;Acc:HGNC:25282]
ENSG00000136840	1589.070707	903.1716645	2347.169648	2.598807891	1.377849991	6.92E-15	5.12E-13	ST6GALNAC4	"ST6 N-acetylgalactosaminide alpha-2,6-sialyltransferase 4 [Source:HGNC Symbol;Acc:HGNC:17846]"
ENSG00000136856	209.7474962	124.1253483	304.3825017	2.452218711	1.294087657	1.22E-09	4.54E-08	SLC2A8	solute carrier family 2 member 8 [Source:HGNC Symbol;Acc:HGNC:13812]
ENSG00000136869	11882.27626	15319.97563	8082.71381	-1.895399983	-0.922502331	2.62E-08	0.000000769	TLR4	toll like receptor 4 [Source:HGNC Symbol;Acc:HGNC:11850]
ENSG00000136877	1467.649246	848.029724	2152.491875	2.538226921	1.343821054	1.52E-16	1.32E-14	FPGS	folylpolyglutamate synthase [Source:HGNC Symbol;Acc:HGNC:3824]
ENSG00000136878	4060.541622	2869.168881	5377.32202	1.874174105	0.906254981	1.47E-08	0.000000453	USP20	ubiquitin specific peptidase 20 [Source:HGNC Symbol;Acc:HGNC:12619]
ENSG00000136888	2744.258207	3345.117128	2080.150978	-1.608112663	-0.685368484	0.000016	0.000251265	ATP6V1G1	ATPase H+ transporting V1 subunit G1 [Source:HGNC Symbol;Acc:HGNC:864]
ENSG00000136897	620.3976292	737.4942957	490.9749977	-1.50210153	-0.586982332	0.002286933	0.017931782	MRPL50	mitochondrial ribosomal protein L50 [Source:HGNC Symbol;Acc:HGNC:16654]
ENSG00000136928	1.772989936	0	3.732610391	100	#DIV/0!	9.32E-10	3.55E-08	GABBR2	gamma-aminobutyric acid type B receptor subunit 2 [Source:HGNC Symbol;Acc:HGNC:4507]
ENSG00000136997	2972.336637	2187.550523	3839.731816	1.755265433	0.811689213	5.18E-08	0.00000142	MYC	v-myc avian myelocytomatosis viral oncogene homolog [Source:HGNC Symbol;Acc:HGNC:7553]
ENSG00000136999	801.628979	958.3303559	628.4327204	-1.524952989	-0.608764769	0.000116921	0.00143517	NOV	nephroblastoma overexpressed [Source:HGNC Symbol;Acc:HGNC:7885]
ENSG00000137075	4232.97992	5068.678411	3309.313167	-1.531640601	-0.61507781	0.0000924	0.00116819	RNF38	ring finger protein 38 [Source:HGNC Symbol;Acc:HGNC:18052]
ENSG00000137078	1789.284512	1169.154035	2474.691881	2.116651704	1.081783893	1.89E-11	9.15E-10	SIT1	signaling threshold regulating transmembrane adaptor 1 [Source:HGNC Symbol;Acc:HGNC:17710]
ENSG00000137103	364.2053415	264.7434469	474.1369092	1.790929727	0.84070873	0.0000149	0.000235436	TMEM8B	transmembrane protein 8B [Source:HGNC Symbol;Acc:HGNC:21427]
ENSG00000137106	1438.89577	1155.772079	1751.821954	1.515715759	0.599999231	0.000206753	0.002371392	GRHPR	glyoxylate and hydroxypyruvate reductase [Source:HGNC Symbol;Acc:HGNC:4570]
ENSG00000137166	562.3749585	367.7300637	777.5087896	2.114346545	1.080211856	8.18E-10	3.15E-08	FOXP4	forkhead box P4 [Source:HGNC Symbol;Acc:HGNC:20842]
ENSG00000137177	3063.630009	3703.829125	2356.041512	-1.572055971	-0.652652583	0.0000485	0.000667082	KIF13A	kinesin family member 13A [Source:HGNC Symbol;Acc:HGNC:14566]
ENSG00000137198	1534.995239	1186.679698	1919.975573	1.617939176	0.694157372	0.006339637	0.04092241	GMPR	guanosine monophosphate reductase [Source:HGNC Symbol;Acc:HGNC:4376]
ENSG00000137216	1194.560088	956.6000843	1457.568514	1.523696828	0.607575876	0.007854407	0.04869169	TMEM63B	transmembrane protein 63B [Source:HGNC Symbol;Acc:HGNC:17735]
ENSG00000137218	152.0626677	106.8019911	202.087626	1.892170961	0.920042444	0.00000724	0.000123798	FRS3	fibroblast growth factor receptor substrate 3 [Source:HGNC Symbol;Acc:HGNC:16970]
ENSG00000137221	1557.026177	1206.430345	1944.526834	1.611801992	0.688674521	0.0000313	0.000453606	TJAP1	tight junction associated protein 1 [Source:HGNC Symbol;Acc:HGNC:17949]
ENSG00000137267	791.6537411	188.2305704	1458.59514	7.748981143	2.954006633	5.41E-44	3.28E-41	TUBB2A	tubulin beta 2A class IIa [Source:HGNC Symbol;Acc:HGNC:12412]
ENSG00000137285	5.968874968	3.241402372	8.983449943	2.771470158	1.470651473	0.000450808	0.00461117	TUBB2B	tubulin beta 2B class IIb [Source:HGNC Symbol;Acc:HGNC:30829]
ENSG00000137309	2775.189149	1953.781877	3683.060343	1.885092899	0.914635623	2.63E-08	0.00000077	HMGA1	high mobility group AT-hook 1 [Source:HGNC Symbol;Acc:HGNC:5010]
ENSG00000137393	3180.404822	3855.664954	2434.064677	-1.584043757	-0.663612188	0.0000719	0.000937863	RNF144B	ring finger protein 144B [Source:HGNC Symbol;Acc:HGNC:21578]
ENSG00000137414	8225.894592	10548.68214	5658.603094	-1.864184847	-0.89854492	1.07E-08	0.000000338	FAM8A1	family with sequence similarity 8 member A1 [Source:HGNC Symbol;Acc:HGNC:16372]
ENSG00000137449	1347.60323	1874.550249	765.1881032	-2.449790112	-1.29265815	7.77E-14	5.19E-12	CPEB2	cytoplasmic polyadenylation element binding protein 2 [Source:HGNC Symbol;Acc:HGNC:21745]
ENSG00000137460	292.0028533	349.824901	228.0942743	-1.533685587	-0.617002754	0.0000972	0.001220237	FHDC1	FH2 domain containing 1 [Source:HGNC Symbol;Acc:HGNC:29363]
ENSG00000137474	141.7845633	111.8249109	174.8978634	1.564033112	0.645271056	0.001316266	0.011404787	MYO7A	myosin VIIA [Source:HGNC Symbol;Acc:HGNC:7606]
ENSG00000137491	3.873878428	2.1064609	5.827339905	2.766412566	1.468016328	0.002424271	0.018769109	SLCO2B1	solute carrier organic anion transporter family member 2B1 [Source:HGNC Symbol;Acc:HGNC:10962]
ENSG00000137497	7823.757657	6114.010129	9713.478609	1.588724651	0.667869107	0.0000314	0.00045376	NUMA1	nuclear mitotic apparatus protein 1 [Source:HGNC Symbol;Acc:HGNC:8059]
ENSG00000137507	24.76694788	16.75316963	33.62428173	2.007040009	1.005069376	0.003697924	0.026646166	LRRC32	leucine rich repeat containing 32 [Source:HGNC Symbol;Acc:HGNC:4161]
ENSG00000137575	39892.18583	48471.8639	30409.38376	-1.593977184	-0.672630979	0.000124773	0.001518774	SDCBP	syndecan binding protein [Source:HGNC Symbol;Acc:HGNC:10662]
ENSG00000137642	63455.42961	78289.92239	47059.41127	-1.663640073	-0.734343341	0.0000969	0.0012172	SORL1	sortilin related receptor 1 [Source:HGNC Symbol;Acc:HGNC:11185]
ENSG00000137693	2.555860769	1.106534358	4.157747855	3.757450299	1.909754021	0.001420309	0.012157376	YAP1	Yes associated protein 1 [Source:HGNC Symbol;Acc:HGNC:16262]
ENSG00000137699	1.086059928	0.116374378	2.157817642	18.54203375	4.212727587	0.000191489	0.002219214	TRIM29	tripartite motif containing 29 [Source:HGNC Symbol;Acc:HGNC:17274]
ENSG00000137752	7244.327763	8611.291513	5733.473091	-1.501932838	-0.586820301	0.000199766	0.002299728	CASP1	caspase 1 [Source:HGNC Symbol;Acc:HGNC:1499]
ENSG00000137766	3.1161596	1.050301577	5.399476362	5.140881895	2.362015868	0.000139402	0.001671577	UNC13C	unc-13 homolog C [Source:HGNC Symbol;Acc:HGNC:23149]
ENSG00000137818	18500.10478	11445.89443	26296.86359	2.29749311	1.200060535	6.95E-13	4.04E-11	RPLP1	ribosomal protein lateral stalk subunit P1 [Source:HGNC Symbol;Acc:HGNC:10372]
ENSG00000137821	3.692376485	2.013987807	5.547437656	2.75445444	1.4617666	0.005550938	0.036980674	LRRC49	leucine rich repeat containing 49 [Source:HGNC Symbol;Acc:HGNC:25965]
ENSG00000137834	9.755435961	4.81525373	15.21563737	3.159882787	1.659871044	0.0000337	0.000483349	SMAD6	SMAD family member 6 [Source:HGNC Symbol;Acc:HGNC:6772]
ENSG00000137876	1480.337288	1883.711825	1034.502273	-1.82088708	-0.864641459	0.000000155	0.00000388	RSL24D1	ribosomal L24 domain containing 1 [Source:HGNC Symbol;Acc:HGNC:18479]
ENSG00000137877	194.9617649	125.5302274	271.7018852	2.164433943	1.113989771	2.72E-08	0.000000793	SPTBN5	"spectrin beta, non-erythrocytic 5 [Source:HGNC Symbol;Acc:HGNC:15680]"
ENSG00000137880	11.67859261	4.109408631	20.0445328	4.877717111	2.28620609	2.11E-09	7.53E-08	GCHFR	GTP cyclohydrolase I feedback regulator [Source:HGNC Symbol;Acc:HGNC:4194]
ENSG00000137941	43.2798002	56.26525684	28.92745338	-1.945047015	-0.959805028	0.002770802	0.020931409	TTLL7	tubulin tyrosine ligase like 7 [Source:HGNC Symbol;Acc:HGNC:26242]
ENSG00000137947	1444.453884	1774.397949	1079.778865	-1.643297538	-0.71659372	0.00000632	0.000109659	GTF2B	general transcription factor IIB [Source:HGNC Symbol;Acc:HGNC:4648]
ENSG00000137965	1557.670158	1922.973369	1153.913978	-1.666478963	-0.736803105	0.00000136	0.0000279	IFI44	interferon induced protein 44 [Source:HGNC Symbol;Acc:HGNC:16938]
ENSG00000137968	48.14198567	65.41978132	29.0454747	-2.252322678	-1.171413528	0.000200461	0.002306581	SLC44A5	solute carrier family 44 member 5 [Source:HGNC Symbol;Acc:HGNC:28524]
ENSG00000137970	7287.731088	9348.956749	5009.534304	-1.866232702	-0.90012889	3.04E-10	1.25E-08	RPL7P9	ribosomal protein L7 pseudogene 9 [Source:HGNC Symbol;Acc:HGNC:37028]
ENSG00000138030	104.942993	65.66361022	148.3570476	2.25934954	1.175907485	0.000000298	0.00000703	KHK	ketohexokinase [Source:HGNC Symbol;Acc:HGNC:6315]
ENSG00000138031	435.476238	334.899264	546.640262	1.632252802	0.706864518	0.0000988	0.001236329	ADCY3	adenylate cyclase 3 [Source:HGNC Symbol;Acc:HGNC:234]
ENSG00000138032	3350.248181	4020.695855	2609.227067	-1.54095284	-0.623822708	0.000198837	0.002290723	PPM1B	"protein phosphatase, Mg2+/Mn2+ dependent 1B [Source:HGNC Symbol;Acc:HGNC:9276]"
ENSG00000138071	28446.79993	34806.11079	21418.08793	-1.625080209	-0.700510926	0.0000929	0.001173884	ACTR2	ARP2 actin related protein 2 homolog [Source:HGNC Symbol;Acc:HGNC:169]
ENSG00000138080	68.00640557	32.24396874	107.5333094	3.334989881	1.737682384	6.84E-12	3.53E-10	EMILIN1	elastin microfibril interfacer 1 [Source:HGNC Symbol;Acc:HGNC:19880]
ENSG00000138111	462.4176172	360.5059867	575.0567877	1.59513797	0.673681214	0.000221731	0.002516595	MFSD13A	major facilitator superfamily domain containing 13A [Source:HGNC Symbol;Acc:HGNC:26196]
ENSG00000138138	1236.201053	1474.677106	972.6222567	-1.516186882	-0.600447588	0.000661692	0.006392795	ATAD1	"ATPase family, AAA domain containing 1 [Source:HGNC Symbol;Acc:HGNC:25903]"
ENSG00000138172	2382.726846	1607.644717	3239.396566	2.01499531	1.010776481	2.69E-11	1.27E-09	CALHM2	calcium homeostasis modulator 2 [Source:HGNC Symbol;Acc:HGNC:23493]
ENSG00000138185	2795.888903	3476.363413	2043.785497	-1.70094338	-0.766335119	0.00000153	0.0000309	ENTPD1	ectonucleoside triphosphate diphosphohydrolase 1 [Source:HGNC Symbol;Acc:HGNC:3363]
ENSG00000138190	1479.449166	1767.672317	1160.886737	-1.522691459	-0.606623639	0.000535296	0.005328196	EXOC6	exocyst complex component 6 [Source:HGNC Symbol;Acc:HGNC:23196]
ENSG00000138326	5959.052266	8194.998848	3487.742886	-2.349656815	-1.232450057	5.44E-17	5E-15	RPS24	ribosomal protein S24 [Source:HGNC Symbol;Acc:HGNC:10411]
ENSG00000138380	539.8106577	670.5147749	395.3482123	-1.696010641	-0.762145222	0.0000302	0.000440825	CARF	calcium responsive transcription factor [Source:HGNC Symbol;Acc:HGNC:14435]
ENSG00000138381	1508.753953	1857.56744	1123.223257	-1.653782923	-0.725769877	0.000028	0.000412202	ASNSD1	asparagine synthetase domain containing 1 [Source:HGNC Symbol;Acc:HGNC:24910]
ENSG00000138398	2102.649407	2703.658171	1438.376563	-1.8796595	-0.910471342	3.32E-08	0.000000951	PPIG	peptidylprolyl isomerase G [Source:HGNC Symbol;Acc:HGNC:14650]
ENSG00000138411	479.5463534	658.3261061	281.9476793	-2.334922944	-1.223374941	7.66E-11	3.42E-09	HECW2	"HECT, C2 and WW domain containing E3 ubiquitin protein ligase 2 [Source:HGNC Symbol;Acc:HGNC:29853]"
ENSG00000138433	3498.008106	4594.522003	2286.071694	-2.009789112	-1.007044128	3.64E-11	1.71E-09	CIR1	"corepressor interacting with RBPJ, 1 [Source:HGNC Symbol;Acc:HGNC:24217]"
ENSG00000138434	4697.641922	5839.010627	3436.129143	-1.699298944	-0.764939677	0.00000405	0.0000734	SSFA2	sperm specific antigen 2 [Source:HGNC Symbol;Acc:HGNC:11319]
ENSG00000138449	6057.58093	7269.693967	4717.877047	-1.540882454	-0.623756811	0.000143499	0.001713559	SLC40A1	solute carrier family 40 member 1 [Source:HGNC Symbol;Acc:HGNC:10909]
ENSG00000138459	1640.39619	1975.046684	1270.519329	-1.554519193	-0.63646843	0.0000924	0.00116819	SLC35A5	solute carrier family 35 member A5 [Source:HGNC Symbol;Acc:HGNC:20792]
ENSG00000138468	2422.699433	3093.209372	1681.609501	-1.83943381	-0.879261764	9.76E-08	0.00000254	SENP7	SUMO1/sentrin specific peptidase 7 [Source:HGNC Symbol;Acc:HGNC:30402]
ENSG00000138496	8457.291558	10158.18628	6577.355283	-1.54441806	-0.627063329	0.0000797	0.001027524	PARP9	poly(ADP-ribose) polymerase family member 9 [Source:HGNC Symbol;Acc:HGNC:24118]
ENSG00000138593	2060.086403	2583.967633	1481.05978	-1.744674772	-0.802958126	0.00000244	0.0000466	SECISBP2L	SECIS binding protein 2 like [Source:HGNC Symbol;Acc:HGNC:28997]
ENSG00000138629	2852.685325	2254.654535	3513.666724	1.558405808	0.64007096	0.001183716	0.010432478	UBL7	ubiquitin like 7 [Source:HGNC Symbol;Acc:HGNC:28221]
ENSG00000138641	5158.631061	6286.083837	3912.499045	-1.606667188	-0.684071113	0.0000245	0.000366556	HERC3	HECT and RLD domain containing E3 ubiquitin protein ligase 3 [Source:HGNC Symbol;Acc:HGNC:4876]
ENSG00000138650	1.070030674	0.031189264	2.218223811	71.12138977	6.152211611	0.0000232	0.000348518	PCDH10	protocadherin 10 [Source:HGNC Symbol;Acc:HGNC:13404]
ENSG00000138688	5556.788329	7074.484608	3879.334548	-1.823633544	-0.866815851	3.44E-08	0.000000983	KIAA1109	KIAA1109 [Source:HGNC Symbol;Acc:HGNC:26953]
ENSG00000138722	125.4209467	153.6185294	94.2551975	-1.629814943	-0.704708163	0.002884589	0.021692719	MMRN1	multimerin 1 [Source:HGNC Symbol;Acc:HGNC:7178]
ENSG00000138735	440.4016706	544.6244183	325.2081074	-1.674695082	-0.743898443	0.0000915	0.0011585	PDE5A	phosphodiesterase 5A [Source:HGNC Symbol;Acc:HGNC:8784]
ENSG00000138738	334.8398284	490.3975375	162.9076236	-3.010279853	-1.589897615	4.14E-15	3.12E-13	PRDM5	PR/SET domain 5 [Source:HGNC Symbol;Acc:HGNC:9349]
ENSG00000138764	5067.258596	6390.156635	3605.108132	-1.772528425	-0.825808762	0.000000354	0.00000822	CCNG2	cyclin G2 [Source:HGNC Symbol;Acc:HGNC:1593]
ENSG00000138767	5060.951617	6108.246051	3903.415664	-1.564846426	-0.646021078	0.0000387	0.000546913	CNOT6L	CCR4-NOT transcription complex subunit 6 like [Source:HGNC Symbol;Acc:HGNC:18042]
ENSG00000138772	2198.709937	2933.333468	1386.757613	-2.115245983	-1.080825444	1.17E-09	4.36E-08	ANXA3	annexin A3 [Source:HGNC Symbol;Acc:HGNC:541]
ENSG00000138834	7555.906054	4859.147246	10536.53421	2.168391628	1.116625342	2.71E-13	1.66E-11	MAPK8IP3	mitogen-activated protein kinase 8 interacting protein 3 [Source:HGNC Symbol;Acc:HGNC:6884]
ENSG00000138944	1.097900693	0.275904484	2.00642282	7.272164604	2.862384855	0.007887423	0.048857738	KIAA1644	KIAA1644 [Source:HGNC Symbol;Acc:HGNC:29335]
ENSG00000139044	193.4931137	143.5547317	248.6881675	1.732357858	0.792736983	0.0000397	0.000557633	B4GALNT3	"beta-1,4-N-acetyl-galactosaminyltransferase 3 [Source:HGNC Symbol;Acc:HGNC:24137]"
ENSG00000139112	3090.917691	3733.782352	2380.383066	-1.56856365	-0.649444074	0.00000552	0.000097	GABARAPL1	GABA type A receptor associated protein like 1 [Source:HGNC Symbol;Acc:HGNC:4068]
ENSG00000139132	1554.798546	2007.72935	1054.190814	-1.904521765	-0.929428776	3.16E-08	0.000000908	FGD4	"FYVE, RhoGEF and PH domain containing 4 [Source:HGNC Symbol;Acc:HGNC:19125]"
ENSG00000139133	116.7526862	142.4976021	88.29777921	-1.613829968	-0.690488584	0.005461448	0.036482319	ALG10	"ALG10, alpha-1,2-glucosyltransferase [Source:HGNC Symbol;Acc:HGNC:23162]"
ENSG00000139144	1.220731996	0.041181789	2.524445384	61.30004228	5.937816164	0.00000711	0.000121925	PIK3C2G	phosphatidylinositol-4-phosphate 3-kinase catalytic subunit type 2 gamma [Source:HGNC Symbol;Acc:HGNC:8973]
ENSG00000139168	496.4431732	592.0309356	390.7935412	-1.514945549	-0.59926594	0.000821412	0.007666795	ZCRB1	zinc finger CCHC-type and RNA binding motif containing 1 [Source:HGNC Symbol;Acc:HGNC:29620]
ENSG00000139192	2621.810001	2110.418059	3187.032673	1.510142817	0.594684995	0.000237954	0.002682471	TAPBPL	TAP binding protein like [Source:HGNC Symbol;Acc:HGNC:30683]
ENSG00000139193	1262.13571	868.2071128	1697.530475	1.955213738	0.967326327	6.04E-09	0.0000002	CD27	CD27 molecule [Source:HGNC Symbol;Acc:HGNC:11922]
ENSG00000139200	50.15145039	37.30680536	64.34816333	1.724837136	0.786460145	0.004973026	0.033844265	PIANP	PILR alpha associated neural protein [Source:HGNC Symbol;Acc:HGNC:25338]
ENSG00000139218	8657.926304	10433.89044	6695.018579	-1.558455785	-0.640117225	0.000115599	0.001421181	SCAF11	SR-related CTD associated factor 11 [Source:HGNC Symbol;Acc:HGNC:10784]
ENSG00000139233	854.0799213	1034.710943	654.4351074	-1.581074933	-0.660905744	0.0000999	0.001247969	LLPH	"LLP homolog, long-term synaptic facilitation [Source:HGNC Symbol;Acc:HGNC:28229]"
ENSG00000139266	1232.379525	906.4142833	1592.656897	1.757095984	0.813193003	0.00000287	0.000054	9-Mar	membrane associated ring-CH-type finger 9 [Source:HGNC Symbol;Acc:HGNC:25139]
ENSG00000139278	7033.861527	8423.083501	5498.405661	-1.5319138	-0.615335118	0.000150487	0.001790234	GLIPR1	GLI pathogenesis related 1 [Source:HGNC Symbol;Acc:HGNC:17001]
ENSG00000139324	336.4772531	413.6194644	251.214809	-1.646477236	-0.719382566	0.00054412	0.005402215	TMTC3	transmembrane and tetratricopeptide repeat containing 3 [Source:HGNC Symbol;Acc:HGNC:26899]
ENSG00000139329	8.609288252	12.52827809	4.277773163	-2.928691545	-1.550256254	0.0000736	0.000957547	LUM	lumican [Source:HGNC Symbol;Acc:HGNC:6724]
ENSG00000139350	886.0324114	1060.632191	693.0537073	-1.53037518	-0.61388538	0.000850704	0.007879772	NEDD1	"neural precursor cell expressed, developmentally down-regulated 1 [Source:HGNC Symbol;Acc:HGNC:7723]"
ENSG00000139405	401.2604554	284.9653264	529.797177	1.859163652	0.894653768	0.00000222	0.0000428	RITA1	RBPJ interacting and tubulin associated 1 [Source:HGNC Symbol;Acc:HGNC:25925]
ENSG00000139410	68.27711915	46.38323083	92.47562729	1.993729752	0.995469867	0.000373837	0.003928783	SDSL	serine dehydratase like [Source:HGNC Symbol;Acc:HGNC:30404]
ENSG00000139438	19.2686671	9.753718014	29.78518977	3.053726766	1.610570982	0.00000203	0.0000396	FAM222A	family with sequence similarity 222 member A [Source:HGNC Symbol;Acc:HGNC:25915]
ENSG00000139496	3185.470347	3918.332752	2375.464531	-1.649501688	-0.722030254	0.00000658	0.000113838	NUP58	nucleoporin 58 [Source:HGNC Symbol;Acc:HGNC:20261]
ENSG00000139546	738.1171594	541.8920506	954.9975428	1.762339089	0.817491538	0.00000315	0.0000587	TARBP2	"TARBP2, RISC loading complex RNA binding subunit [Source:HGNC Symbol;Acc:HGNC:11569]"
ENSG00000139626	2877.2283	1757.351531	4114.986834	2.341584345	1.227485005	5.22E-14	3.57E-12	ITGB7	integrin subunit beta 7 [Source:HGNC Symbol;Acc:HGNC:6162]
ENSG00000139637	782.2901389	611.4174927	971.1493795	1.588357205	0.667535396	0.000308551	0.003338089	C12orf10	chromosome 12 open reading frame 10 [Source:HGNC Symbol;Acc:HGNC:17590]
ENSG00000139725	103.7112017	22.06214252	193.9548986	8.791299326	3.136076407	6.08E-38	2.37E-35	RHOF	"ras homolog family member F, filopodia associated [Source:HGNC Symbol;Acc:HGNC:15703]"
ENSG00000139726	1899.389978	2281.23076	1477.35543	-1.544131299	-0.626795432	0.00011889	0.001455509	DENR	density regulated re-initiation and release factor [Source:HGNC Symbol;Acc:HGNC:2769]
ENSG00000139826	1549.027627	1865.861282	1198.843062	-1.556384934	-0.638198921	0.000305079	0.003307416	ABHD13	abhydrolase domain containing 13 [Source:HGNC Symbol;Acc:HGNC:20293]
ENSG00000139832	550.5942976	428.5058831	685.5341241	1.599824299	0.67791347	0.000272875	0.003008589	RAB20	"RAB20, member RAS oncogene family [Source:HGNC Symbol;Acc:HGNC:18260]"
ENSG00000139865	1.334887002	0.124755769	2.67240047	21.42105725	4.420957782	0.0000543	0.000736257	TTC6	tetratricopeptide repeat domain 6 [Source:HGNC Symbol;Acc:HGNC:19739]
ENSG00000139880	75.86526199	56.92257824	96.80191245	1.700589036	0.766034542	0.003590835	0.025975203	CDH24	cadherin 24 [Source:HGNC Symbol;Acc:HGNC:14265]
ENSG00000139899	111.7348267	75.29305493	152.0125744	2.0189455	1.013601967	0.0000122	0.000196344	CBLN3	cerebellin 3 precursor [Source:HGNC Symbol;Acc:HGNC:20146]
ENSG00000139910	8.242232181	12.78952616	3.216275683	-3.976501833	-1.991499837	0.00000328	0.0000608	NOVA1	NOVA alternative splicing regulator 1 [Source:HGNC Symbol;Acc:HGNC:7886]
ENSG00000139914	33.15196887	18.99374054	48.80053703	2.569295759	1.361372973	0.0000379	0.000536883	FITM1	fat storage inducing transmembrane protein 1 [Source:HGNC Symbol;Acc:HGNC:33714]
ENSG00000139915	1.212935797	0.092876424	2.450896157	26.38878691	4.721853126	0.0000462	0.000640419	MDGA2	MAM domain containing glycosylphosphatidylinositol anchor 2 [Source:HGNC Symbol;Acc:HGNC:19835]
ENSG00000139946	2683.550814	3445.474142	1841.425031	-1.871091184	-0.903879867	2.45E-08	0.000000722	PELI2	pellino E3 ubiquitin protein ligase family member 2 [Source:HGNC Symbol;Acc:HGNC:8828]
ENSG00000140006	430.7867028	516.3449185	336.2223592	-1.535724511	-0.61891944	0.001311616	0.011372939	WDR89	WD repeat domain 89 [Source:HGNC Symbol;Acc:HGNC:20489]
ENSG00000140015	1.236840634	0.068458391	2.528210482	36.9306149	5.206745379	0.0000223	0.000335769	KCNH5	potassium voltage-gated channel subfamily H member 5 [Source:HGNC Symbol;Acc:HGNC:6254]
ENSG00000140104	85.38869495	66.6424996	106.108174	1.592199793	0.67102138	0.004318729	0.030205773	C14orf79	chromosome 14 open reading frame 79 [Source:HGNC Symbol;Acc:HGNC:20126]
ENSG00000140107	1.896875553	0.746505815	3.168336842	4.244222588	2.08550032	0.000877583	0.008098217	SLC25A47	solute carrier family 25 member 47 [Source:HGNC Symbol;Acc:HGNC:20115]
ENSG00000140199	12281.96729	14880.36655	9410.052311	-1.581326655	-0.661135417	0.0000582	0.000780908	SLC12A6	solute carrier family 12 member 6 [Source:HGNC Symbol;Acc:HGNC:10914]
ENSG00000140264	2084.087899	1638.635165	2576.430394	1.572302639	0.652878936	0.001372199	0.011812699	SERF2	small EDRK-rich factor 2 [Source:HGNC Symbol;Acc:HGNC:10757]
ENSG00000140287	779.5229088	997.4196224	538.6896991	-1.851566169	-0.888746107	0.000000539	0.000012	HDC	histidine decarboxylase [Source:HGNC Symbol;Acc:HGNC:4855]
ENSG00000140299	6182.89068	7498.412281	4728.89312	-1.585659074	-0.665082615	0.0000641	0.000847525	BNIP2	BCL2 interacting protein 2 [Source:HGNC Symbol;Acc:HGNC:1083]
ENSG00000140320	1380.543309	1101.022724	1689.487113	1.534470703	0.617741101	0.000195481	0.002254282	BAHD1	bromo adjacent homology domain containing 1 [Source:HGNC Symbol;Acc:HGNC:29153]
ENSG00000140365	791.0238047	567.5155732	1038.059219	1.829129045	0.871156861	0.000000522	0.0000117	COMMD4	COMM domain containing 4 [Source:HGNC Symbol;Acc:HGNC:26027]
ENSG00000140368	8595.983152	6198.243494	11246.11646	1.814403785	0.859495555	0.000000037	0.00000105	PSTPIP1	proline-serine-threonine phosphatase interacting protein 1 [Source:HGNC Symbol;Acc:HGNC:9580]
ENSG00000140379	1473.328526	2145.34147	730.577377	-2.93650137	-1.554098312	1.19E-20	1.51E-18	BCL2A1	BCL2 related protein A1 [Source:HGNC Symbol;Acc:HGNC:991]
ENSG00000140396	5786.901655	7258.315776	4160.601836	-1.744535059	-0.802842592	0.000000658	0.0000143	NCOA2	nuclear receptor coactivator 2 [Source:HGNC Symbol;Acc:HGNC:7669]
ENSG00000140398	649.6397586	459.8952882	859.3573311	1.868593467	0.901952729	0.000000231	0.0000056	NEIL1	nei like DNA glycosylase 1 [Source:HGNC Symbol;Acc:HGNC:18448]
ENSG00000140400	3343.391932	2408.902282	4376.248913	1.816698396	0.861318927	4.09E-08	0.00000114	MAN2C1	mannosidase alpha class 2C member 1 [Source:HGNC Symbol;Acc:HGNC:6827]
ENSG00000140406	1207.775987	453.1105236	2041.87992	4.506361723	2.171963122	7.1E-40	3.19E-37	MESDC1	mesoderm development candidate 1 [Source:HGNC Symbol;Acc:HGNC:13519]
ENSG00000140443	5140.716571	6250.632184	3913.967737	-1.597006568	-0.675370246	0.0000327	0.000470095	IGF1R	insulin like growth factor 1 receptor [Source:HGNC Symbol;Acc:HGNC:5465]
ENSG00000140450	1143.857937	1359.904051	905.0701276	-1.50253998	-0.587403379	0.007330677	0.046062616	ARRDC4	arrestin domain containing 4 [Source:HGNC Symbol;Acc:HGNC:28087]
ENSG00000140451	61.9607087	42.66438255	83.28822707	1.952172329	0.965080413	0.000195278	0.002253055	PIF1	PIF1 5'-to-3' DNA helicase [Source:HGNC Symbol;Acc:HGNC:26220]
ENSG00000140464	3993.485664	3083.158378	4999.636874	1.621595864	0.697414314	0.0000168	0.000262251	PML	promyelocytic leukemia [Source:HGNC Symbol;Acc:HGNC:9113]
ENSG00000140474	2196.176342	1544.3258	2916.64273	1.888618794	0.917331532	7.55E-09	0.000000245	ULK3	unc-51 like kinase 3 [Source:HGNC Symbol;Acc:HGNC:19703]
ENSG00000140511	1995.667599	1367.852688	2689.56829	1.966270429	0.975461755	7.99E-10	3.08E-08	HAPLN3	hyaluronan and proteoglycan link protein 3 [Source:HGNC Symbol;Acc:HGNC:21446]
ENSG00000140521	3865.214925	2817.322517	5023.411796	1.783044634	0.834342818	5.26E-08	0.00000144	POLG	"DNA polymerase gamma, catalytic subunit [Source:HGNC Symbol;Acc:HGNC:9179]"
ENSG00000140545	800.2241988	632.6688041	985.4170034	1.55755586	0.639283905	0.000776723	0.007324185	MFGE8	milk fat globule-EGF factor 8 protein [Source:HGNC Symbol;Acc:HGNC:7036]
ENSG00000140548	2424.103886	1884.811981	3020.163361	1.602368508	0.680205973	0.0000043	0.0000777	ZNF710	zinc finger protein 710 [Source:HGNC Symbol;Acc:HGNC:25352]
ENSG00000140553	1946.793899	1378.847022	2574.524658	1.867157571	0.900843683	0.000000029	0.000000842	UNC45A	unc-45 myosin chaperone A [Source:HGNC Symbol;Acc:HGNC:30594]
ENSG00000140563	5638.718555	7102.501214	4020.85351	-1.766416307	-0.820825397	0.00000023	0.00000558	MCTP2	multiple C2 and transmembrane domain containing 2 [Source:HGNC Symbol;Acc:HGNC:25636]
ENSG00000140564	10591.08777	7457.759084	14054.24053	1.884512543	0.914191397	5.23E-09	0.000000175	FURIN	"furin, paired basic amino acid cleaving enzyme [Source:HGNC Symbol;Acc:HGNC:8568]"
ENSG00000140675	16.09795658	7.835957453	25.22963983	3.219726496	1.686938142	0.0000108	0.000177033	SLC5A2	solute carrier family 5 member 2 [Source:HGNC Symbol;Acc:HGNC:11037]
ENSG00000140682	48.25828684	32.87812508	65.257413	1.984827688	0.989013766	0.000780122	0.007352891	TGFB1I1	transforming growth factor beta 1 induced transcript 1 [Source:HGNC Symbol;Acc:HGNC:11767]
ENSG00000140688	998.1789115	699.5456698	1328.247231	1.898728401	0.925033554	3.47E-08	0.000000991	C16orf58	chromosome 16 open reading frame 58 [Source:HGNC Symbol;Acc:HGNC:25848]
ENSG00000140691	467.0731423	199.392813	762.9303484	3.826268042	1.935937942	5.78E-26	1.2E-23	ARMC5	armadillo repeat containing 5 [Source:HGNC Symbol;Acc:HGNC:25781]
ENSG00000140749	11048.26377	13322.15997	8535.010086	-1.560883917	-0.642363247	0.0000254	0.000378392	IGSF6	immunoglobulin superfamily member 6 [Source:HGNC Symbol;Acc:HGNC:5953]
ENSG00000140854	1471.416985	1031.647045	1957.478498	1.897430432	0.924046991	9.21E-09	0.000000294	KATNB1	katanin regulatory subunit B1 [Source:HGNC Symbol;Acc:HGNC:6217]
ENSG00000140859	327.4627172	242.2237127	421.6742485	1.740846277	0.799788813	0.00000873	0.000146014	KIFC3	kinesin family member C3 [Source:HGNC Symbol;Acc:HGNC:6326]
ENSG00000140932	3680.102142	4496.628405	2777.625746	-1.618874829	-0.694991441	0.000000206	0.00000503	CMTM2	CKLF like MARVEL transmembrane domain containing 2 [Source:HGNC Symbol;Acc:HGNC:19173]
ENSG00000140939	115.9437092	72.84251362	163.5818728	2.245692311	1.167160273	6.88E-08	0.00000185	NOL3	nucleolar protein 3 [Source:HGNC Symbol;Acc:HGNC:7869]
ENSG00000140955	1.870941178	0.585323726	3.291886783	5.624044669	2.491608053	0.001047477	0.009403929	ADAD2	adenosine deaminase domain containing 2 [Source:HGNC Symbol;Acc:HGNC:30714]
ENSG00000140961	161.2555262	118.583222	208.419652	1.757581287	0.813591415	0.0000251	0.000374135	OSGIN1	oxidative stress induced growth inhibitor 1 [Source:HGNC Symbol;Acc:HGNC:30093]
ENSG00000140983	5522.573428	3002.698721	8307.698105	2.766743812	1.468189063	2.02E-21	2.76E-19	RHOT2	ras homolog family member T2 [Source:HGNC Symbol;Acc:HGNC:21169]
ENSG00000140986	20.16755061	14.29260341	26.6609133	1.86536438	0.899457474	0.003885002	0.027727813	RPL3L	ribosomal protein L3 like [Source:HGNC Symbol;Acc:HGNC:10351]
ENSG00000140988	4500.843418	2368.420428	6857.731986	2.895487602	1.53380632	1.42E-23	2.37E-21	RPS2	ribosomal protein S2 [Source:HGNC Symbol;Acc:HGNC:10404]
ENSG00000140990	1383.808607	928.7586191	1886.758593	2.031484343	1.022534245	5E-10	1.98E-08	NDUFB10	NADH:ubiquinone oxidoreductase subunit B10 [Source:HGNC Symbol;Acc:HGNC:7696]
ENSG00000141026	548.9606574	438.3845446	671.176361	1.531021952	0.614494968	0.00043234	0.004454377	MED9	mediator complex subunit 9 [Source:HGNC Symbol;Acc:HGNC:25487]
ENSG00000141101	727.1428787	567.037804	904.1011191	1.594428295	0.673039218	0.000084	0.001075599	NOB1	NIN1/PSMD8 binding protein 1 homolog [Source:HGNC Symbol;Acc:HGNC:29540]
ENSG00000141258	3038.581366	2094.577178	4081.954417	1.948820249	0.962601029	1.45E-09	5.33E-08	SGSM2	small G protein signaling modulator 2 [Source:HGNC Symbol;Acc:HGNC:29026]
ENSG00000141295	733.6161727	540.0644887	947.5417181	1.754497357	0.811057774	0.00000858	0.000143768	SCRN2	secernin 2 [Source:HGNC Symbol;Acc:HGNC:30381]
ENSG00000141298	24695.81648	30484.16722	18298.16566	-1.665968479	-0.736361105	0.00000992	0.000164292	SSH2	slingshot protein phosphatase 2 [Source:HGNC Symbol;Acc:HGNC:30580]
ENSG00000141349	739.741015	544.9988294	954.982378	1.752265008	0.809220981	0.00000331	0.0000613	G6PC3	glucose-6-phosphatase catalytic subunit 3 [Source:HGNC Symbol;Acc:HGNC:24861]
ENSG00000141391	11.84461575	7.351105137	16.81112747	2.286884374	1.193383424	0.002948958	0.022106476	PRELID3A	PRELI domain containing 3A [Source:HGNC Symbol;Acc:HGNC:24639]
ENSG00000141429	2877.459532	3457.208481	2236.684378	-1.545684549	-0.628245916	0.000143093	0.001710126	GALNT1	polypeptide N-acetylgalactosaminyltransferase 1 [Source:HGNC Symbol;Acc:HGNC:4123]
ENSG00000141446	1290.801198	1569.572369	982.6856937	-1.597227252	-0.675569592	0.000118853	0.001455509	ESCO1	establishment of sister chromatid cohesion N-acetyltransferase 1 [Source:HGNC Symbol;Acc:HGNC:24645]
ENSG00000141447	429.2111821	523.5381701	324.9550373	-1.61110957	-0.688054613	0.00052774	0.005265338	OSBPL1A	oxysterol binding protein like 1A [Source:HGNC Symbol;Acc:HGNC:16398]
ENSG00000141456	1505.209751	1075.843362	1979.772602	1.840205249	0.879866687	0.000000114	0.00000293	PELP1	"proline, glutamate and leucine rich protein 1 [Source:HGNC Symbol;Acc:HGNC:30134]"
ENSG00000141497	181.481481	140.646574	226.6147994	1.61123583	0.688167671	0.00086205	0.007967474	ZMYND15	zinc finger MYND-type containing 15 [Source:HGNC Symbol;Acc:HGNC:20997]
ENSG00000141499	583.4199503	470.6307092	708.0817431	1.504537909	0.589320458	0.00127288	0.011082342	WRAP53	WD repeat containing antisense to TP53 [Source:HGNC Symbol;Acc:HGNC:25522]
ENSG00000141503	5495.43273	3942.181158	7212.184468	1.829490878	0.871442222	1.91E-08	0.000000575	MINK1	misshapen like kinase 1 [Source:HGNC Symbol;Acc:HGNC:17565]
ENSG00000141505	451.7706576	262.806571	660.6257007	2.513733573	1.329831749	4.05E-14	2.79E-12	ASGR1	asialoglycoprotein receptor 1 [Source:HGNC Symbol;Acc:HGNC:742]
ENSG00000141522	4880.165294	2943.133888	7021.094743	2.385584554	1.254342822	3.95E-16	3.29E-14	ARHGDIA	Rho GDP dissociation inhibitor alpha [Source:HGNC Symbol;Acc:HGNC:678]
ENSG00000141524	12319.2018	6246.031267	19031.65344	3.046999387	1.60738921	7.67E-25	1.44E-22	TMC6	transmembrane channel like 6 [Source:HGNC Symbol;Acc:HGNC:18021]
ENSG00000141526	10963.82408	6306.187882	16111.73776	2.554909252	1.353272049	2.18E-19	2.53E-17	SLC16A3	solute carrier family 16 member 3 [Source:HGNC Symbol;Acc:HGNC:10924]
ENSG00000141527	105.4395609	73.82731488	140.3794118	1.901456284	0.927104771	0.0000333	0.000478155	CARD14	caspase recruitment domain family member 14 [Source:HGNC Symbol;Acc:HGNC:16446]
ENSG00000141552	934.1578041	658.4118948	1238.929599	1.881693828	0.912031905	0.000000151	0.00000379	ANAPC11	anaphase promoting complex subunit 11 [Source:HGNC Symbol;Acc:HGNC:14452]
ENSG00000141556	1458.665166	1117.869207	1835.334384	1.641814957	0.715291535	0.00000428	0.0000773	TBCD	tubulin folding cofactor D [Source:HGNC Symbol;Acc:HGNC:11581]
ENSG00000141564	1160.097113	802.5280899	1555.30498	1.938006906	0.954573712	0.000000019	0.000000574	RPTOR	regulatory associated protein of MTOR complex 1 [Source:HGNC Symbol;Acc:HGNC:30287]
ENSG00000141568	1396.46493	1079.30423	1747.010967	1.618645531	0.694787082	0.000017	0.000264559	FOXK2	forkhead box K2 [Source:HGNC Symbol;Acc:HGNC:6036]
ENSG00000141569	1453.98387	1100.452641	1844.728913	1.676336486	0.745311766	0.00000338	0.0000624	TRIM65	tripartite motif containing 65 [Source:HGNC Symbol;Acc:HGNC:27316]
ENSG00000141570	204.1686068	152.4907449	261.2862435	1.713456404	0.776909486	0.0000769	0.000995591	CBX8	chromobox 8 [Source:HGNC Symbol;Acc:HGNC:15962]
ENSG00000141574	11561.28189	8669.638265	14757.30906	1.702182791	0.767385971	0.000000269	0.00000639	SECTM1	secreted and transmembrane 1 [Source:HGNC Symbol;Acc:HGNC:10707]
ENSG00000141577	456.0027152	214.0442911	723.4304471	3.379816595	1.756944961	1.29E-20	1.63E-18	CEP131	centrosomal protein 131 [Source:HGNC Symbol;Acc:HGNC:29511]
ENSG00000141582	1495.106889	767.9462631	2298.810739	2.993452602	1.581810427	3.11E-24	5.56E-22	CBX4	chromobox 4 [Source:HGNC Symbol;Acc:HGNC:1554]
ENSG00000141655	88.21094537	70.62581174	107.6471457	1.524189854	0.608042617	0.006365873	0.041044144	TNFRSF11A	TNF receptor superfamily member 11a [Source:HGNC Symbol;Acc:HGNC:11908]
ENSG00000141682	620.5316953	799.4905649	422.73505	-1.891233208	-0.919327273	0.00000024	0.00000578	PMAIP1	phorbol-12-myristate-13-acetate-induced protein 1 [Source:HGNC Symbol;Acc:HGNC:9108]
ENSG00000141696	137.8162832	99.5402065	180.1214206	1.809534327	0.855618476	0.000213691	0.002435409	P3H4	prolyl 3-hydroxylase family member 4 (non-enzymatic) [Source:HGNC Symbol;Acc:HGNC:16946]
ENSG00000141698	310.1606549	239.8358604	387.8880595	1.617306348	0.693592978	0.000912042	0.008368243	NT5C3B	"5'-nucleotidase, cytosolic IIIB [Source:HGNC Symbol;Acc:HGNC:28300]"
ENSG00000141738	2.579759116	1.111786998	4.202254616	3.779729951	1.918283163	0.002900311	0.021789899	GRB7	growth factor receptor bound protein 7 [Source:HGNC Symbol;Acc:HGNC:4567]
ENSG00000141744	8.376986631	3.157627632	14.14575184	4.479867005	2.163455903	0.0000181	0.000279638	PNMT	phenylethanolamine N-methyltransferase [Source:HGNC Symbol;Acc:HGNC:9160]
ENSG00000141753	220.5799659	145.8748086	303.148824	2.078143766	1.055295464	0.00000053	0.0000118	IGFBP4	insulin like growth factor binding protein 4 [Source:HGNC Symbol;Acc:HGNC:5473]
ENSG00000141854	130.3414638	96.47349166	167.7744855	1.739073425	0.798318845	0.000358499	0.003792339	MISP3	MISP family member 3 [Source:HGNC Symbol;Acc:HGNC:26963]
ENSG00000141858	757.7286975	551.2956674	985.8915203	1.788317193	0.838602649	0.0000019	0.0000374	SAMD1	sterile alpha motif domain containing 1 [Source:HGNC Symbol;Acc:HGNC:17958]
ENSG00000141873	553.4291245	240.3662108	899.4460292	3.741981979	1.903802611	2.45E-25	4.79E-23	SLC39A3	solute carrier family 39 member 3 [Source:HGNC Symbol;Acc:HGNC:17128]
ENSG00000141905	1258.346796	983.7219659	1561.879502	1.587724536	0.666960632	0.0000281	0.000413958	NFIC	nuclear factor I C [Source:HGNC Symbol;Acc:HGNC:7786]
ENSG00000141933	162.6591767	44.10880377	293.6885363	6.658274794	2.735148413	9.02E-34	2.79E-31	TPGS1	tubulin polyglutamylase complex subunit 1 [Source:HGNC Symbol;Acc:HGNC:25058]
ENSG00000141959	6503.160154	3759.708646	9535.396031	2.536206108	1.342671993	6.09E-18	6.17E-16	PFKL	"phosphofructokinase, liver type [Source:HGNC Symbol;Acc:HGNC:8876]"
ENSG00000141971	708.2497872	490.544204	948.8717475	1.934324654	0.951829955	1.72E-08	0.00000052	MVB12A	multivesicular body subunit 12A [Source:HGNC Symbol;Acc:HGNC:25153]
ENSG00000141977	22.00901256	27.80475612	15.60319072	-1.781991686	-0.833490605	0.004721138	0.032537872	CIB3	calcium and integrin binding family member 3 [Source:HGNC Symbol;Acc:HGNC:24580]
ENSG00000141985	1751.924449	1209.60336	2351.331969	1.943886771	0.958944186	6.34E-09	0.000000209	SH3GL1	"SH3 domain containing GRB2 like 1, endophilin A2 [Source:HGNC Symbol;Acc:HGNC:10830]"
ENSG00000141994	719.3156207	338.6202027	1140.084241	3.366852395	1.751400474	2.76E-24	4.96E-22	DUS3L	dihydrouridine synthase 3 like [Source:HGNC Symbol;Acc:HGNC:26920]
ENSG00000142002	2470.710424	1775.604142	3238.985789	1.824159852	0.867232159	1.25E-08	0.000000389	DPP9	dipeptidyl peptidase 9 [Source:HGNC Symbol;Acc:HGNC:18648]
ENSG00000142039	3082.562786	2474.915785	3754.17263	1.51688904	0.601115557	0.000147227	0.00175548	CCDC97	coiled-coil domain containing 97 [Source:HGNC Symbol;Acc:HGNC:28289]
ENSG00000142065	605.1694904	724.3913297	473.3979839	-1.530195214	-0.613715717	0.000807804	0.007562728	ZFP14	ZFP14 zinc finger protein [Source:HGNC Symbol;Acc:HGNC:29312]
ENSG00000142102	19374.39485	13985.01295	25331.0801	1.811301869	0.857027004	0.000000149	0.00000374	PGGHG	protein-glucosylgalactosylhydroxylysine glucosidase [Source:HGNC Symbol;Acc:HGNC:26210]
ENSG00000142149	2.443428759	1.038529034	3.996212664	3.847954686	1.94409181	0.001606123	0.013449555	HUNK	hormonally up-regulated Neu-associated kinase [Source:HGNC Symbol;Acc:HGNC:13326]
ENSG00000142156	183.9002559	85.55934064	292.5928464	3.419765091	1.773897228	2.53E-15	1.95E-13	COL6A1	collagen type VI alpha 1 chain [Source:HGNC Symbol;Acc:HGNC:2211]
ENSG00000142166	7287.315966	8807.145235	5607.504668	-1.570599715	-0.651315541	0.0000319	0.000459906	IFNAR1	interferon alpha and beta receptor subunit 1 [Source:HGNC Symbol;Acc:HGNC:5432]
ENSG00000142173	1368.568741	705.899719	2100.992396	2.97633267	1.573535788	5.34E-19	6E-17	COL6A2	collagen type VI alpha 2 chain [Source:HGNC Symbol;Acc:HGNC:2212]
ENSG00000142178	36.39614512	27.23499515	46.52162666	1.708156231	0.772439933	0.001054419	0.009457158	SIK1	salt inducible kinase 1 [Source:HGNC Symbol;Acc:HGNC:11142]
ENSG00000142185	1113.347906	574.7889769	1708.597248	2.972564395	1.571708064	5.73E-21	7.55E-19	TRPM2	transient receptor potential cation channel subfamily M member 2 [Source:HGNC Symbol;Acc:HGNC:12339]
ENSG00000142186	4147.028148	2959.758928	5459.273074	1.844499233	0.883229189	4.78E-09	0.000000162	SCYL1	SCY1 like pseudokinase 1 [Source:HGNC Symbol;Acc:HGNC:14372]
ENSG00000142208	6258.528693	4986.384508	7664.582792	1.537102239	0.620213128	0.0000386	0.000545214	AKT1	AKT serine/threonine kinase 1 [Source:HGNC Symbol;Acc:HGNC:391]
ENSG00000142227	7338.696992	5845.366254	8989.220438	1.537836989	0.620902585	0.000139493	0.001672236	EMP3	epithelial membrane protein 3 [Source:HGNC Symbol;Acc:HGNC:3335]
ENSG00000142233	60.15458553	29.03281002	94.5523374	3.256740817	1.703428909	6.37E-10	2.49E-08	NTN5	netrin 5 [Source:HGNC Symbol;Acc:HGNC:25208]
ENSG00000142235	182.2596365	83.63652928	291.2641234	3.482498926	1.800122908	2.9E-17	2.74E-15	LMTK3	lemur tyrosine kinase 3 [Source:HGNC Symbol;Acc:HGNC:19295]
ENSG00000142303	875.7363837	528.3114169	1259.7324	2.384450458	1.253656808	3.09E-14	2.16E-12	ADAMTS10	ADAM metallopeptidase with thrombospondin type 1 motif 10 [Source:HGNC Symbol;Acc:HGNC:13201]
ENSG00000142327	11306.22014	7260.832821	15777.43771	2.172951519	1.119655987	2.01E-12	1.11E-10	RNPEPL1	arginyl aminopeptidase like 1 [Source:HGNC Symbol;Acc:HGNC:10079]
ENSG00000142330	1866.520088	1170.652698	2635.636678	2.251424938	1.170838379	1.78E-13	1.11E-11	CAPN10	calpain 10 [Source:HGNC Symbol;Acc:HGNC:1477]
ENSG00000142409	1101.175956	449.6902017	1821.239158	4.049986305	2.017917029	1.74E-34	5.57E-32	ZNF787	zinc finger protein 787 [Source:HGNC Symbol;Acc:HGNC:26998]
ENSG00000142444	587.2023636	413.0576391	779.6781119	1.887577031	0.916535521	0.000000201	0.00000493	C19orf52	chromosome 19 open reading frame 52 [Source:HGNC Symbol;Acc:HGNC:25152]
ENSG00000142449	1.753345542	0.314618959	3.343517029	10.62719499	3.409688948	0.0000977	0.001224911	FBN3	fibrillin 3 [Source:HGNC Symbol;Acc:HGNC:18794]
ENSG00000142453	1844.930298	1215.947497	2540.121816	2.089006164	1.06281675	1.48E-08	0.000000457	CARM1	coactivator associated arginine methyltransferase 1 [Source:HGNC Symbol;Acc:HGNC:23393]
ENSG00000142459	652.1172785	361.8831173	972.9024039	2.688443747	1.426771285	1.45E-16	1.26E-14	EVI5L	ecotropic viral integration site 5 like [Source:HGNC Symbol;Acc:HGNC:30464]
ENSG00000142544	208.5904502	54.33699615	379.08111	6.976482634	2.802499849	4.99E-38	1.96E-35	CTU1	cytosolic thiouridylase subunit 1 [Source:HGNC Symbol;Acc:HGNC:29590]
ENSG00000142546	5485.393126	3298.446585	7902.544567	2.395838272	1.260530524	6.77E-16	5.5E-14	NOSIP	nitric oxide synthase interacting protein [Source:HGNC Symbol;Acc:HGNC:17946]
ENSG00000142552	1447.015441	1030.094943	1907.822308	1.852083948	0.889149492	0.000000153	0.00000383	RCN3	reticulocalbin 3 [Source:HGNC Symbol;Acc:HGNC:21145]
ENSG00000142611	5.155919035	2.680056476	7.892398707	2.944862833	1.558200437	0.001759882	0.014526106	PRDM16	PR/SET domain 16 [Source:HGNC Symbol;Acc:HGNC:14000]
ENSG00000142627	34.02542517	21.26873889	48.12492053	2.262706819	1.178049666	0.0000221	0.000334174	EPHA2	EPH receptor A2 [Source:HGNC Symbol;Acc:HGNC:3386]
ENSG00000142632	313.4862282	206.5103732	431.7226996	2.09056181	1.063890699	2.75E-08	0.000000801	ARHGEF19	Rho guanine nucleotide exchange factor 19 [Source:HGNC Symbol;Acc:HGNC:26604]
ENSG00000142634	31456.47509	23192.09663	40590.78813	1.750199164	0.807519103	0.000000547	0.0000122	EFHD2	EF-hand domain family member D2 [Source:HGNC Symbol;Acc:HGNC:28670]
ENSG00000142655	506.2060125	358.6020669	669.3472156	1.866545894	0.900370982	0.000000523	0.0000117	PEX14	peroxisomal biogenesis factor 14 [Source:HGNC Symbol;Acc:HGNC:8856]
ENSG00000142661	1.142916824	0	2.406140682	100	#DIV/0!	0.00000159	0.0000319	MYOM3	myomesin 3 [Source:HGNC Symbol;Acc:HGNC:26679]
ENSG00000142669	19785.83169	15684.17227	24319.24473	1.550559654	0.632789031	0.000190638	0.002211537	SH3BGRL3	SH3 domain binding glutamate rich protein like 3 [Source:HGNC Symbol;Acc:HGNC:15568]
ENSG00000142675	100.1183859	65.39491816	138.4969556	2.117855018	1.08260383	0.00000249	0.0000475	CNKSR1	connector enhancer of kinase suppressor of Ras 1 [Source:HGNC Symbol;Acc:HGNC:19700]
ENSG00000142694	78.94348134	32.13571175	130.6783846	4.06645372	2.023771195	9.49E-17	8.48E-15	EVA1B	eva-1 homolog B [Source:HGNC Symbol;Acc:HGNC:25558]
ENSG00000142733	400.5804672	256.1135858	560.2543888	2.187523114	1.129298261	3.43E-10	0.000000014	MAP3K6	mitogen-activated protein kinase kinase kinase 6 [Source:HGNC Symbol;Acc:HGNC:6858]
ENSG00000142765	7425.599587	3708.899124	11533.53168	3.109691391	1.636771413	6.71E-26	1.37E-23	SYTL1	synaptotagmin like 1 [Source:HGNC Symbol;Acc:HGNC:15584]
ENSG00000142798	104.9216449	61.83181087	152.547251	2.467132191	1.302835018	4.56E-08	0.00000127	HSPG2	heparan sulfate proteoglycan 2 [Source:HGNC Symbol;Acc:HGNC:5273]
ENSG00000142856	284.0025218	353.9681788	206.6720588	-1.712704565	-0.776276315	0.0000773	0.001000484	ITGB3BP	integrin subunit beta 3 binding protein [Source:HGNC Symbol;Acc:HGNC:6157]
ENSG00000142871	4.640850318	2.653786974	6.837078224	2.576347796	1.365327364	0.001334635	0.011527586	CYR61	cysteine rich angiogenic inducer 61 [Source:HGNC Symbol;Acc:HGNC:2654]
ENSG00000142949	47.89521766	24.91550944	73.29384253	2.941695521	1.556647929	0.0000308	0.000447047	PTPRF	"protein tyrosine phosphatase, receptor type F [Source:HGNC Symbol;Acc:HGNC:9670]"
ENSG00000142959	29.02373279	16.26315706	43.12752702	2.651854549	1.407001648	0.0000183	0.000282889	BEST4	bestrophin 4 [Source:HGNC Symbol;Acc:HGNC:17106]
ENSG00000142973	7.131397711	1.221033353	13.66390569	11.19044427	3.484195408	1.18E-13	7.65E-12	CYP4B1	cytochrome P450 family 4 subfamily B member 1 [Source:HGNC Symbol;Acc:HGNC:2644]
ENSG00000143190	1385.943879	1689.820197	1050.080581	-1.60922907	-0.686369705	0.0000125	0.00020148	POU2F1	POU class 2 homeobox 1 [Source:HGNC Symbol;Acc:HGNC:9212]
ENSG00000143224	911.0230341	698.5860067	1145.821854	1.640201554	0.71387311	0.000123437	0.001505257	PPOX	protoporphyrinogen oxidase [Source:HGNC Symbol;Acc:HGNC:9280]
ENSG00000143353	572.240556	690.2969623	441.7571596	-1.562616354	-0.643963619	0.000323605	0.00348079	LYPLAL1	lysophospholipase like 1 [Source:HGNC Symbol;Acc:HGNC:20440]
ENSG00000143365	522.8783675	405.2705015	652.8660089	1.610938883	0.687901761	0.000411095	0.004258041	RORC	RAR related orphan receptor C [Source:HGNC Symbol;Acc:HGNC:10260]
ENSG00000143416	4843.249266	2370.799866	7575.956498	3.195527639	1.676054166	2.87E-18	3E-16	SELENBP1	selenium binding protein 1 [Source:HGNC Symbol;Acc:HGNC:10719]
ENSG00000143434	205.0905123	130.2655268	287.7918121	2.209270704	1.143570204	2.53E-08	0.000000745	SEMA6C	semaphorin 6C [Source:HGNC Symbol;Acc:HGNC:10740]
ENSG00000143452	96.34448488	124.4482183	65.28246373	-1.906303949	-0.930778165	0.00043388	0.004465317	HORMAD1	HORMA domain containing 1 [Source:HGNC Symbol;Acc:HGNC:25245]
ENSG00000143502	271.5117632	217.5615005	331.1410009	1.522056982	0.606022371	0.004967525	0.033814866	SUSD4	sushi domain containing 4 [Source:HGNC Symbol;Acc:HGNC:25470]
ENSG00000143537	2782.953858	1849.742954	3814.397489	2.062123	1.044130388	1.76E-11	8.56E-10	ADAM15	ADAM metallopeptidase domain 15 [Source:HGNC Symbol;Acc:HGNC:193]
ENSG00000143543	4472.979509	3450.326015	5603.280738	1.623985882	0.699539091	0.00000896	0.000149647	JTB	jumping translocation breakpoint [Source:HGNC Symbol;Acc:HGNC:6201]
ENSG00000143546	27117.33985	40976.43544	11799.39209	-3.472758185	-1.796081956	1.27E-27	2.98E-25	S100A8	S100 calcium binding protein A8 [Source:HGNC Symbol;Acc:HGNC:10498]
ENSG00000143622	3303.094775	4059.114361	2467.49418	-1.645035029	-0.718118305	0.00000508	0.00009	RIT1	Ras like without CAAX 1 [Source:HGNC Symbol;Acc:HGNC:10023]
ENSG00000143632	3.186344533	1.52609888	5.021352887	3.290319489	1.718227676	0.003104575	0.023079433	ACTA1	"actin, alpha 1, skeletal muscle [Source:HGNC Symbol;Acc:HGNC:129]"
ENSG00000143669	17934.32153	22900.13027	12445.79608	-1.839989193	-0.879697292	8.73E-08	0.0000023	LYST	lysosomal trafficking regulator [Source:HGNC Symbol;Acc:HGNC:1968]
ENSG00000143740	830.3711396	661.8310979	1016.652238	1.536120381	0.61929128	0.000407045	0.004227342	SNAP47	synaptosome associated protein 47 [Source:HGNC Symbol;Acc:HGNC:30669]
ENSG00000143774	19608.13232	10845.44846	29293.20396	2.700967513	1.433476288	4.1E-14	2.82E-12	GUK1	guanylate kinase 1 [Source:HGNC Symbol;Acc:HGNC:4693]
ENSG00000143793	593.0728886	269.0569379	951.1957814	3.535295498	1.821830808	1.34E-24	2.49E-22	C1orf35	chromosome 1 open reading frame 35 [Source:HGNC Symbol;Acc:HGNC:19032]
ENSG00000143797	2392.311895	3086.880649	1624.63064	-1.900050738	-0.926037945	6.06E-09	0.000000201	MBOAT2	membrane bound O-acyltransferase domain containing 2 [Source:HGNC Symbol;Acc:HGNC:25193]
ENSG00000143815	14614.55691	18833.65242	9951.346091	-1.89257335	-0.920349216	2.41E-08	0.000000711	LBR	lamin B receptor [Source:HGNC Symbol;Acc:HGNC:6518]
ENSG00000143816	12.36849636	7.775678016	17.44476927	2.243504583	1.165754131	0.001211653	0.010635878	WNT9A	Wnt family member 9A [Source:HGNC Symbol;Acc:HGNC:12778]
ENSG00000143845	27.13137438	17.18560632	38.1240654	2.218371856	1.149501219	0.000250631	0.002799697	ETNK2	ethanolamine kinase 2 [Source:HGNC Symbol;Acc:HGNC:25575]
ENSG00000143869	92.67135188	71.30549583	116.2862454	1.630817429	0.705595281	0.002015732	0.016203129	GDF7	growth differentiation factor 7 [Source:HGNC Symbol;Acc:HGNC:4222]
ENSG00000143878	4857.958208	3477.832856	6383.359913	1.835441833	0.876127395	1.71E-08	0.00000052	RHOB	ras homolog family member B [Source:HGNC Symbol;Acc:HGNC:668]
ENSG00000143970	2976.569606	3587.736957	2301.068849	-1.559161064	-0.640769969	0.000132537	0.001603664	ASXL2	"additional sex combs like 2, transcriptional regulator [Source:HGNC Symbol;Acc:HGNC:23805]"
ENSG00000143977	167.6862002	205.5636225	125.8216807	-1.633769485	-0.708204442	0.00079712	0.007488919	SNRPG	small nuclear ribonucleoprotein polypeptide G [Source:HGNC Symbol;Acc:HGNC:11163]
ENSG00000144031	9.999519914	5.722319808	14.72695161	2.573598139	1.363786798	0.003363935	0.024627192	ANKRD53	ankyrin repeat domain 53 [Source:HGNC Symbol;Acc:HGNC:25691]
ENSG00000144118	10602.7848	12617.41986	8376.082896	-1.506362822	-0.591069297	0.000240788	0.002707881	RALB	RALB Ras like proto-oncogene B [Source:HGNC Symbol;Acc:HGNC:9840]
ENSG00000144152	140.0549867	96.45692041	188.2423231	1.951568869	0.964634375	0.0000176	0.000273653	FBLN7	fibulin 7 [Source:HGNC Symbol;Acc:HGNC:26740]
ENSG00000144199	169.5513137	124.8439511	218.9647145	1.753907279	0.810572481	0.00058015	0.005717383	FAHD2B	fumarylacetoacetate hydrolase domain containing 2B [Source:HGNC Symbol;Acc:HGNC:25318]
ENSG00000144228	3974.379631	5256.857138	2556.904491	-2.055945835	-1.039802256	3.6E-10	1.47E-08	SPOPL	speckle type BTB/POZ protein like [Source:HGNC Symbol;Acc:HGNC:27934]
ENSG00000144290	427.9549346	577.8098807	262.3257836	-2.202642352	-1.13923526	5.7E-11	2.59E-09	SLC4A10	solute carrier family 4 member 10 [Source:HGNC Symbol;Acc:HGNC:13811]
ENSG00000144331	2.91308276	1.543969831	4.426312839	2.866838944	1.519460858	0.006392193	0.041174046	ZNF385B	zinc finger protein 385B [Source:HGNC Symbol;Acc:HGNC:26332]
ENSG00000144426	116.2337372	149.981827	78.93321683	-1.900110409	-0.926083252	0.0000709	0.000927163	NBEAL1	neurobeachin like 1 [Source:HGNC Symbol;Acc:HGNC:20681]
ENSG00000144445	835.9444136	1016.271196	636.6358645	-1.596314712	-0.674745105	0.000124733	0.00151868	KANSL1L	KAT8 regulatory NSL complex subunit 1 like [Source:HGNC Symbol;Acc:HGNC:26310]
ENSG00000144485	66.31128674	31.97001921	104.2674245	3.261412633	1.705496982	4.95E-12	2.61E-10	HES6	hes family bHLH transcription factor 6 [Source:HGNC Symbol;Acc:HGNC:18254]
ENSG00000144488	18.33684647	6.865837309	31.01533029	4.517341278	2.175473911	1.01E-09	3.83E-08	ESPNL	espin-like [Source:HGNC Symbol;Acc:HGNC:27937]
ENSG00000144589	1860.218032	1375.818384	2395.607117	1.741223366	0.800101285	0.000000639	0.000014	STK11IP	serine/threonine kinase 11 interacting protein [Source:HGNC Symbol;Acc:HGNC:19184]
ENSG00000144647	344.1130924	261.2374472	435.7124898	1.667879144	0.738014754	0.000294444	0.003209353	POMGNT2	"protein O-linked mannose N-acetylglucosaminyltransferase 2 (beta 1,4-) [Source:HGNC Symbol;Acc:HGNC:25902]"
ENSG00000144674	2186.159277	2629.275936	1696.398758	-1.549916211	-0.632190225	0.000330338	0.003541783	GOLGA4	golgin A4 [Source:HGNC Symbol;Acc:HGNC:4427]
ENSG00000144677	430.3742404	525.6486114	325.0709882	-1.617027143	-0.693343896	0.0000572	0.000769279	CTDSPL	CTD small phosphatase like [Source:HGNC Symbol;Acc:HGNC:16890]
ENSG00000144712	73.95830568	44.2456236	106.7986385	2.413767279	1.271286587	0.000000407	0.00000931	CAND2	cullin associated and neddylation dissociated 2 (putative) [Source:HGNC Symbol;Acc:HGNC:30689]
ENSG00000144747	2186.438694	2645.929698	1678.580215	-1.576290291	-0.656533249	0.000159097	0.001881133	TMF1	TATA element modulatory factor 1 [Source:HGNC Symbol;Acc:HGNC:11870]
ENSG00000144749	188.3059146	142.797627	238.6045483	1.670927965	0.740649539	0.000278344	0.003058775	LRIG1	leucine rich repeats and immunoglobulin like domains 1 [Source:HGNC Symbol;Acc:HGNC:17360]
ENSG00000144820	30.94436256	58.50320992	0.484583899	-120.7287526	-6.915625503	8.06E-46	5.46E-43	ADGRG7	adhesion G protein-coupled receptor G7 [Source:HGNC Symbol;Acc:HGNC:19241]
ENSG00000144857	3.86610952	1.000690911	7.033151141	7.028295216	2.813174792	0.00000178	0.0000353	BOC	"BOC cell adhesion associated, oncogene regulated [Source:HGNC Symbol;Acc:HGNC:17173]"
ENSG00000144909	3493.951708	4204.04322	2709.113722	-1.551814966	-0.633956546	0.000112373	0.001386269	OSBPL11	oxysterol binding protein like 11 [Source:HGNC Symbol;Acc:HGNC:16397]
ENSG00000145012	2961.251536	3580.986742	2276.281046	-1.573174258	-0.653678483	0.0000389	0.000548615	LPP	LIM domain containing preferred translocation partner in lipoma [Source:HGNC Symbol;Acc:HGNC:6679]
ENSG00000145075	568.7524948	716.5233839	405.4267752	-1.767331188	-0.821572417	0.0000093	0.000154532	CCDC39	coiled-coil domain containing 39 [Source:HGNC Symbol;Acc:HGNC:25244]
ENSG00000145087	1.146507425	0.138543682	2.260572614	16.31667772	4.028275431	0.000393927	0.00411307	STXBP5L	syntaxin binding protein 5 like [Source:HGNC Symbol;Acc:HGNC:30757]
ENSG00000145088	123.112482	150.262523	93.10454193	-1.613911845	-0.690561778	0.002388511	0.018572312	EAF2	ELL associated factor 2 [Source:HGNC Symbol;Acc:HGNC:23115]
ENSG00000145194	101.0095906	74.93498666	129.8288897	1.732553717	0.792900083	0.001153021	0.010210128	ECE2	endothelin converting enzyme 2 [Source:HGNC Symbol;Acc:HGNC:13275]
ENSG00000145214	2748.462218	1744.044428	3858.608197	2.212448339	1.145643768	3.66E-14	2.55E-12	DGKQ	diacylglycerol kinase theta [Source:HGNC Symbol;Acc:HGNC:2856]
ENSG00000145217	213.0203702	100.1302759	337.7936322	3.37354141	1.754263871	5.14E-18	5.25E-16	SLC26A1	solute carrier family 26 member 1 [Source:HGNC Symbol;Acc:HGNC:10993]
ENSG00000145246	1078.799758	1301.65418	832.4869765	-1.563573024	-0.6448466	0.00018059	0.00210491	ATP10D	ATPase phospholipid transporting 10D (putative) [Source:HGNC Symbol;Acc:HGNC:13549]
ENSG00000145331	172.024154	207.4234162	132.8986538	-1.560763862	-0.64225228	0.007654014	0.047719921	TRMT10A	tRNA methyltransferase 10A [Source:HGNC Symbol;Acc:HGNC:28403]
ENSG00000145332	1336.16214	1690.186067	944.8725356	-1.788797963	-0.838990451	0.00000151	0.0000305	KLHL8	kelch like family member 8 [Source:HGNC Symbol;Acc:HGNC:18644]
ENSG00000145335	3019.034114	1732.633573	4440.845238	2.563060827	1.357867717	2.56E-14	1.8E-12	SNCA	synuclein alpha [Source:HGNC Symbol;Acc:HGNC:11138]
ENSG00000145423	71.54697377	43.38156551	102.6771619	2.366838556	1.242961302	0.00004	0.000561253	SFRP2	secreted frizzled related protein 2 [Source:HGNC Symbol;Acc:HGNC:10777]
ENSG00000145494	738.388166	429.0106033	1080.331788	2.518193676	1.332389246	2.36E-14	1.68E-12	NDUFS6	NADH:ubiquinone oxidoreductase subunit S6 [Source:HGNC Symbol;Acc:HGNC:7713]
ENSG00000145703	4955.741962	5944.842924	3862.52511	-1.539107902	-0.622094379	0.000414326	0.004285808	IQGAP2	IQ motif containing GTPase activating protein 2 [Source:HGNC Symbol;Acc:HGNC:6111]
ENSG00000145723	229.9010375	277.225503	177.5950494	-1.560997922	-0.642468617	0.002441504	0.018877489	GIN1	gypsy retrotransposon integrase 1 [Source:HGNC Symbol;Acc:HGNC:25959]
ENSG00000145782	2301.905759	2815.939746	1733.762932	-1.624178076	-0.69970982	0.0000122	0.000197189	ATG12	autophagy related 12 [Source:HGNC Symbol;Acc:HGNC:588]
ENSG00000145819	10703.29365	12716.23791	8478.460513	-1.499828641	-0.584797679	0.000324919	0.003493309	ARHGAP26	Rho GTPase activating protein 26 [Source:HGNC Symbol;Acc:HGNC:17073]
ENSG00000145911	358.7671259	242.4606999	487.3163335	2.009877616	1.007107657	0.00000039	0.00000897	N4BP3	NEDD4 binding protein 3 [Source:HGNC Symbol;Acc:HGNC:29852]
ENSG00000145912	399.987537	254.8776204	560.3721817	2.198593116	1.136580636	1.6E-09	5.86E-08	NHP2	NHP2 ribonucleoprotein [Source:HGNC Symbol;Acc:HGNC:14377]
ENSG00000145934	1.111119107	0.210806971	2.106200942	9.991135178	3.320648604	0.002238788	0.017625315	TENM2	teneurin transmembrane protein 2 [Source:HGNC Symbol;Acc:HGNC:29943]
ENSG00000145945	308.6824734	174.3210485	457.1872063	2.622673568	1.391038253	5.17E-13	3.05E-11	FAM50B	family with sequence similarity 50 member B [Source:HGNC Symbol;Acc:HGNC:18789]
ENSG00000146007	3278.320936	3994.28803	2486.988884	-1.606073938	-0.683538311	0.000000579	0.0000128	ZMAT2	zinc finger matrin-type 2 [Source:HGNC Symbol;Acc:HGNC:26433]
ENSG00000146054	117.8518686	70.81539636	169.8395484	2.398342127	1.262037476	5.77E-09	0.000000192	TRIM7	tripartite motif containing 7 [Source:HGNC Symbol;Acc:HGNC:16278]
ENSG00000146063	1536.959912	1239.988351	1865.191637	1.504200935	0.588997299	0.000246974	0.002766123	TRIM41	tripartite motif containing 41 [Source:HGNC Symbol;Acc:HGNC:19013]
ENSG00000146067	5189.215538	4084.608918	6410.09654	1.569329321	0.650148131	0.0000522	0.000711838	FAM193B	family with sequence similarity 193 member B [Source:HGNC Symbol;Acc:HGNC:25524]
ENSG00000146192	4563.878922	3614.114003	5613.619096	1.553249037	0.63528916	0.0000356	0.000507445	FGD2	"FYVE, RhoGEF and PH domain containing 2 [Source:HGNC Symbol;Acc:HGNC:3664]"
ENSG00000146216	1.524431607	0.567202129	2.582422083	4.55291324	2.186789968	0.003116359	0.023155977	TTBK1	tau tubulin kinase 1 [Source:HGNC Symbol;Acc:HGNC:19140]
ENSG00000146232	1235.840865	844.5780654	1668.289222	1.975293097	0.982066738	2.52E-09	8.91E-08	NFKBIE	NFKB inhibitor epsilon [Source:HGNC Symbol;Acc:HGNC:7799]
ENSG00000146247	4242.28723	5250.49202	3127.95562	-1.678569859	-0.74723258	0.000012	0.000194686	PHIP	pleckstrin homology domain interacting protein [Source:HGNC Symbol;Acc:HGNC:15673]
ENSG00000146376	635.0837123	761.2949185	495.5871159	-1.536147519	-0.619316767	0.001235518	0.010815532	ARHGAP18	Rho GTPase activating protein 18 [Source:HGNC Symbol;Acc:HGNC:21035]
ENSG00000146535	2412.739513	1859.621155	3024.080857	1.626181144	0.701487971	0.000287111	0.003141805	GNA12	G protein subunit alpha 12 [Source:HGNC Symbol;Acc:HGNC:4380]
ENSG00000146540	982.0105722	514.3621587	1498.885135	2.914065721	1.543033415	5.11E-20	6.26E-18	C7orf50	chromosome 7 open reading frame 50 [Source:HGNC Symbol;Acc:HGNC:22421]
ENSG00000146556	717.7587669	558.9252405	893.3116119	1.598266722	0.676508188	0.000224206	0.002542215	WASH2P	WAS protein family homolog 2 pseudogene [Source:HGNC Symbol;Acc:HGNC:33145]
ENSG00000146592	12498.26349	16694.36717	7860.464702	-2.123839722	-1.086674895	3.38E-11	1.59E-09	CREB5	cAMP responsive element binding protein 5 [Source:HGNC Symbol;Acc:HGNC:16844]
ENSG00000146648	1.04200648	0.156714426	2.020487171	12.89279626	3.688493292	0.000759401	0.007185149	EGFR	epidermal growth factor receptor [Source:HGNC Symbol;Acc:HGNC:3236]
ENSG00000146674	234.3044911	180.1763151	294.1303698	1.632458571	0.707046379	0.0000937	0.001182715	IGFBP3	insulin like growth factor binding protein 3 [Source:HGNC Symbol;Acc:HGNC:5472]
ENSG00000146676	3912.885115	4806.638372	2925.052567	-1.643265638	-0.716565714	0.00000545	0.0000957	PURB	purine rich element binding protein B [Source:HGNC Symbol;Acc:HGNC:9702]
ENSG00000146700	12.8030179	8.419000254	17.64851109	2.096271596	1.067825646	0.005508611	0.036750049	SSC4D	scavenger receptor cysteine rich family member with 4 domains [Source:HGNC Symbol;Acc:HGNC:14461]
ENSG00000146701	3582.016377	2715.489347	4539.756779	1.671800622	0.741402803	0.00000216	0.0000417	MDH2	malate dehydrogenase 2 [Source:HGNC Symbol;Acc:HGNC:6971]
ENSG00000146757	517.7831345	615.8929737	409.3459437	-1.504578176	-0.58935907	0.00259293	0.019844567	ZNF92	zinc finger protein 92 [Source:HGNC Symbol;Acc:HGNC:13168]
ENSG00000146826	3281.374001	2643.232845	3986.687911	1.508262096	0.592887153	0.000298533	0.00324549	C7orf43	chromosome 7 open reading frame 43 [Source:HGNC Symbol;Acc:HGNC:25604]
ENSG00000146828	13899.33477	10896.12082	17218.6765	1.580257487	0.66015965	0.000014	0.000223069	SLC12A9	solute carrier family 12 member 9 [Source:HGNC Symbol;Acc:HGNC:17435]
ENSG00000146830	6106.358139	4394.190013	7998.75449	1.820302369	0.864178115	2.17E-08	0.000000647	GIGYF1	GRB10 interacting GYF protein 1 [Source:HGNC Symbol;Acc:HGNC:9126]
ENSG00000146834	2813.608413	2148.129525	3549.137709	1.652199119	0.724387567	0.0000117	0.000190298	MEPCE	methylphosphate capping enzyme [Source:HGNC Symbol;Acc:HGNC:20247]
ENSG00000146839	1.789958321	0.659843324	3.039032792	4.605688476	2.203416832	0.007657423	0.04772398	ZAN	zonadhesin (gene/pseudogene) [Source:HGNC Symbol;Acc:HGNC:12857]
ENSG00000146856	101.3418395	125.1962978	74.97638551	-1.669809727	-0.739683719	0.004309435	0.030163458	AGBL3	ATP/GTP binding protein like 3 [Source:HGNC Symbol;Acc:HGNC:27981]
ENSG00000146904	740.9427351	586.4643471	911.6820061	1.554539522	0.636487296	0.000769922	0.00726996	EPHA1	EPH receptor A1 [Source:HGNC Symbol;Acc:HGNC:3385]
ENSG00000146918	535.8067752	431.7417443	650.8260199	1.507442883	0.59210334	0.001842309	0.0150574	NCAPG2	non-SMC condensin II complex subunit G2 [Source:HGNC Symbol;Acc:HGNC:21904]
ENSG00000147119	840.1936631	377.1845374	1351.940592	3.584294841	1.841689317	1.04E-28	2.52E-26	CHST7	carbohydrate sulfotransferase 7 [Source:HGNC Symbol;Acc:HGNC:13817]
ENSG00000147123	1551.849324	967.1762543	2198.066927	2.272664282	1.184384585	2.36E-13	1.45E-11	NDUFB11	NADH:ubiquinone oxidoreductase subunit B11 [Source:HGNC Symbol;Acc:HGNC:20372]
ENSG00000147144	323.3438197	242.4145779	412.7919291	1.702834593	0.767938304	0.0000651	0.000858611	CCDC120	coiled-coil domain containing 120 [Source:HGNC Symbol;Acc:HGNC:28910]
ENSG00000147155	730.1492368	584.7295579	890.8762503	1.523569723	0.607455523	0.001353587	0.011673998	EBP	emopamil binding protein (sterol isomerase) [Source:HGNC Symbol;Acc:HGNC:3133]
ENSG00000147255	1.4486122	0.353145282	2.659391425	7.530587448	2.912762411	0.007060202	0.044657545	IGSF1	immunoglobulin superfamily member 1 [Source:HGNC Symbol;Acc:HGNC:5948]
ENSG00000147443	6215.355782	3563.914324	9145.896341	2.566250338	1.359661913	5.99E-19	6.69E-17	DOK2	docking protein 2 [Source:HGNC Symbol;Acc:HGNC:2991]
ENSG00000147459	13269.84416	16903.06514	9254.178859	-1.826533223	-0.869107996	4.35E-08	0.00000121	DOCK5	dedicator of cytokinesis 5 [Source:HGNC Symbol;Acc:HGNC:23476]
ENSG00000147526	8228.101119	10107.39953	6150.981817	-1.643217269	-0.716523247	0.00000572	0.000100178	TACC1	transforming acidic coiled-coil containing protein 1 [Source:HGNC Symbol;Acc:HGNC:11522]
ENSG00000147669	406.3292932	523.0402984	277.332919	-1.885965432	-0.915303233	0.00000128	0.0000264	POLR2K	RNA polymerase II subunit K [Source:HGNC Symbol;Acc:HGNC:9198]
ENSG00000147679	785.7526192	938.8716324	616.5158152	-1.522867068	-0.606790014	0.001197637	0.010535281	UTP23	"UTP23, small subunit processome component [Source:HGNC Symbol;Acc:HGNC:28224]"
ENSG00000147687	150.741211	184.0391315	113.9382463	-1.615253328	-0.691760448	0.000821472	0.007666795	TATDN1	TatD DNase domain containing 1 [Source:HGNC Symbol;Acc:HGNC:24220]
ENSG00000147724	1.552754117	0.340245902	2.892894776	8.502364777	3.087864156	0.000535953	0.005332469	FAM135B	family with sequence similarity 135 member B [Source:HGNC Symbol;Acc:HGNC:28029]
ENSG00000147799	14.65488042	7.078890492	23.02834297	3.253100609	1.701815442	0.0000112	0.000182921	ARHGAP39	Rho GTPase activating protein 39 [Source:HGNC Symbol;Acc:HGNC:29351]
ENSG00000147804	194.7452511	75.44452326	326.6039503	4.329061092	2.11405416	6.29E-26	1.29E-23	SLC39A4	solute carrier family 39 member 4 [Source:HGNC Symbol;Acc:HGNC:17129]
ENSG00000147889	62.68213226	30.65524322	98.08027278	3.199461576	1.67782914	6.95E-11	3.12E-09	CDKN2A	cyclin dependent kinase inhibitor 2A [Source:HGNC Symbol;Acc:HGNC:1787]
ENSG00000147894	4468.954062	5581.426172	3239.379624	-1.722992308	-0.78491626	0.0000101	0.000166923	C9orf72	chromosome 9 open reading frame 72 [Source:HGNC Symbol;Acc:HGNC:28337]
ENSG00000147955	1326.80036	990.79659	1698.172948	1.713947106	0.777322587	0.0000014	0.0000285	SIGMAR1	sigma non-opioid intracellular receptor 1 [Source:HGNC Symbol;Acc:HGNC:8157]
ENSG00000147996	515.9627765	612.9275707	408.7911619	-1.499366004	-0.584352596	0.000467745	0.0047513	CBWD5	COBW domain containing 5 [Source:HGNC Symbol;Acc:HGNC:24584]
ENSG00000148110	4588.022439	5766.965051	3284.980605	-1.755555282	-0.811927427	0.000000223	0.00000542	MFSD14B	major facilitator superfamily domain containing 14B [Source:HGNC Symbol;Acc:HGNC:23376]
ENSG00000148288	881.1212475	641.2202505	1146.274981	1.787646257	0.838061282	0.000000586	0.0000129	GBGT1	"globoside alpha-1,3-N-acetylgalactosaminyltransferase 1 [Source:HGNC Symbol;Acc:HGNC:20460]"
ENSG00000148308	1993.806085	1542.122351	2493.035475	1.616626251	0.692986179	0.0000263	0.000389584	GTF3C5	general transcription factor IIIC subunit 5 [Source:HGNC Symbol;Acc:HGNC:4668]
ENSG00000148334	1213.054983	732.0771708	1744.662039	2.383166841	1.252879955	3.67E-14	2.55E-12	PTGES2	prostaglandin E synthase 2 [Source:HGNC Symbol;Acc:HGNC:17822]
ENSG00000148335	242.5770726	177.8125187	314.1589479	1.766798818	0.821137772	0.0000771	0.000998511	NTMT1	N-terminal Xaa-Pro-Lys N-methyltransferase 1 [Source:HGNC Symbol;Acc:HGNC:23373]
ENSG00000148337	3779.029617	2860.598808	4794.137354	1.675920909	0.744954066	0.0000106	0.000173661	CIZ1	CDKN1A interacting zinc finger protein 1 [Source:HGNC Symbol;Acc:HGNC:16744]
ENSG00000148339	717.6547373	504.4382502	953.3150651	1.889854833	0.91827542	0.000000213	0.00000522	SLC25A25	solute carrier family 25 member 25 [Source:HGNC Symbol;Acc:HGNC:20663]
ENSG00000148341	3763.432541	2331.268409	5346.350792	2.293322713	1.197439383	6.84E-13	3.98E-11	SH3GLB2	SH3 domain containing GRB2 like endophilin B2 [Source:HGNC Symbol;Acc:HGNC:10834]
ENSG00000148343	2235.231643	1605.483617	2931.268934	1.82578564	0.868517393	7.84E-08	0.00000209	MIGA2	mitoguardin 2 [Source:HGNC Symbol;Acc:HGNC:23621]
ENSG00000148344	52.8327907	70.40403104	33.41194613	-2.107151458	-1.075294017	0.000202253	0.00232549	PTGES	prostaglandin E synthase [Source:HGNC Symbol;Acc:HGNC:9599]
ENSG00000148356	1353.537745	1035.786751	1704.736211	1.645837051	0.718821506	0.0000203	0.000309779	LRSAM1	leucine rich repeat and sterile alpha motif containing 1 [Source:HGNC Symbol;Acc:HGNC:25135]
ENSG00000148357	1.24255953	0.092480024	2.513700037	27.18100549	4.764526921	0.00000712	0.000121982	HMCN2	hemicentin 2 [Source:HGNC Symbol;Acc:HGNC:21293]
ENSG00000148362	1611.250925	834.874323	2469.351379	2.957752216	1.564501197	7.92E-22	1.13E-19	C9orf142	chromosome 9 open reading frame 142 [Source:HGNC Symbol;Acc:HGNC:27849]
ENSG00000148384	853.5858996	513.4672479	1229.506515	2.394517897	1.259735219	8.11E-14	5.4E-12	INPP5E	inositol polyphosphate-5-phosphatase E [Source:HGNC Symbol;Acc:HGNC:21474]
ENSG00000148399	1083.854198	862.1467805	1328.899239	1.541383983	0.624226305	0.000187703	0.002179814	DPH7	diphthamide biosynthesis 7 [Source:HGNC Symbol;Acc:HGNC:25199]
ENSG00000148400	11775.5869	8000.230478	15948.34927	1.993486227	0.995293637	1.7E-11	8.31E-10	NOTCH1	notch 1 [Source:HGNC Symbol;Acc:HGNC:7881]
ENSG00000148408	2.769190909	0.817390753	4.926443712	6.027036263	2.591448745	0.00013656	0.00164467	CACNA1B	calcium voltage-gated channel subunit alpha1 B [Source:HGNC Symbol;Acc:HGNC:1389]
ENSG00000148483	23.26368187	31.61050986	14.0382404	-2.251743024	-1.17104219	0.001169395	0.010323794	TMEM236	transmembrane protein 236 [Source:HGNC Symbol;Acc:HGNC:23473]
ENSG00000148516	1520.87747	1847.503316	1159.869955	-1.592853843	-0.671613894	0.0000506	0.000692896	ZEB1	zinc finger E-box binding homeobox 1 [Source:HGNC Symbol;Acc:HGNC:11642]
ENSG00000148572	6081.277832	7600.401395	4402.246525	-1.726482456	-0.787835674	0.000000331	0.00000772	NRBF2	nuclear receptor binding factor 2 [Source:HGNC Symbol;Acc:HGNC:19692]
ENSG00000148690	627.3541058	765.6395561	474.5122924	-1.613529444	-0.690219906	0.0000828	0.001061625	FRA10AC1	"fragile site, folic acid type, rare, fra(10)(q23.3) or fra(10)(q24.2) candidate 1 [Source:HGNC Symbol;Acc:HGNC:1162]"
ENSG00000148803	176.9931413	128.3782291	230.7254128	1.797231621	0.84577635	0.0000358	0.000509652	FUOM	fucose mutarotase [Source:HGNC Symbol;Acc:HGNC:24733]
ENSG00000148824	145.4768775	111.4606748	183.0737332	1.642496185	0.71589002	0.001520334	0.012841708	MTG1	mitochondrial ribosome associated GTPase 1 [Source:HGNC Symbol;Acc:HGNC:32159]
ENSG00000148832	197.8003929	128.8155991	274.046744	2.127434456	1.089114684	0.00000022	0.00000537	PAOX	polyamine oxidase (exo-N4-amino) [Source:HGNC Symbol;Acc:HGNC:20837]
ENSG00000148925	1406.527597	1744.056217	1033.469648	-1.687573719	-0.754950526	0.00000866	0.000145049	BTBD10	BTB domain containing 10 [Source:HGNC Symbol;Acc:HGNC:21445]
ENSG00000148926	2131.067374	1649.492058	2663.334829	1.614639378	0.691211982	0.000000237	0.00000571	ADM	adrenomedullin [Source:HGNC Symbol;Acc:HGNC:259]
ENSG00000149016	381.3825488	256.1236711	519.8265716	2.029592069	1.021189787	0.000000183	0.00000452	TUT1	"terminal uridylyl transferase 1, U6 snRNA-specific [Source:HGNC Symbol;Acc:HGNC:26184]"
ENSG00000149043	1.584723876	0.480997965	2.804631461	5.830859303	2.543708511	0.002492326	0.019211016	SYT8	synaptotagmin 8 [Source:HGNC Symbol;Acc:HGNC:19264]
ENSG00000149089	310.7892461	375.5968584	239.1597799	-1.570485048	-0.651210208	0.00055421	0.005489546	APIP	APAF1 interacting protein [Source:HGNC Symbol;Acc:HGNC:17581]
ENSG00000149091	5644.545412	3617.809498	7884.621948	2.179391135	1.12392514	5.78E-13	3.38E-11	DGKZ	diacylglycerol kinase zeta [Source:HGNC Symbol;Acc:HGNC:2857]
ENSG00000149115	277.2025555	185.8108863	378.2144004	2.03548031	1.025369266	0.000000258	0.00000613	TNKS1BP1	tankyrase 1 binding protein 1 [Source:HGNC Symbol;Acc:HGNC:19081]
ENSG00000149150	532.4835736	420.325942	656.4472717	1.561757689	0.643170633	0.001279864	0.01113484	SLC43A1	solute carrier family 43 member 1 [Source:HGNC Symbol;Acc:HGNC:9225]
[truncated: 537,915 more chars]
